# Supplementary material for: Investigating the change in gene expression profile of blood mononuclear cells post-laparoscopic sleeve gastrectomy in Chinese obese patients
Source: Front Endocrinol (Lausanne). 2023 Mar 14;14:1049484. doi: 10.3389/fendo.2023.1049484 (PMC10043499; doi:10.3389/fendo.2023.1049484)
Supplement: Supplementary Table 1 — 91 essential hub genes in the saddle brown modules. [file Table_1.xlsx]

## Sheet: GS_MM
probes	moduleColor	GS.Pre-operation	p.GS.Pre-operation	GS.Postoperation	p.GS.Postoperation	MEsaddlebrown	MEsaddlebrown
ABHD1	black	-0.101582	0.679023	0.101582	0.679023	0.275024	0.254469
ABHD12	black	0.0157619	0.948935	-0.0157619	0.948935	-0.0262759	0.914966
ACP1	black	-0.13564	0.579805	0.13564	0.579805	0.0344116	0.888775
ADM	black	0.0775523	0.75233	-0.0775523	0.75233	0.0842199	0.731754
ADM5	black	-0.00721767	0.976605	0.00721767	0.976605	0.457314	0.0489974
ADORA3	black	0.438435	0.0604209	-0.438435	0.0604209	0.612211	0.00533414
AHSP	black	0.361486	0.128342	-0.361486	0.128342	0.0491015	0.841779
AK1	black	-0.254915	0.292231	0.254915	0.292231	0.211832	0.383968
AKT2	black	-0.299641	0.212649	0.299641	0.212649	-0.0227706	0.926279
ALAS2	black	0.32021	0.18138	-0.32021	0.18138	0.0808354	0.742177
ALOX15	black	0.0840392	0.732309	-0.0840392	0.732309	0.238844	0.324737
AMIGO3	black	-0.0651965	0.790876	0.0651965	0.790876	0.168262	0.491088
AP1M2	black	-0.0744591	0.761931	0.0744591	0.761931	-0.0556758	0.820902
APH1A	black	-0.189842	0.436307	0.189842	0.436307	-0.321434	0.179623
AQP10	black	0.0669391	0.785409	-0.0669391	0.785409	0.134765	0.582274
ARHGEF39	black	0.262103	0.278359	-0.262103	0.278359	0.318119	0.184408
ARMC10	black	-0.343057	0.150462	0.343057	0.150462	-0.0250497	0.918922
ARMC5	black	-0.163543	0.503497	0.163543	0.503497	0.166664	0.495273
ARMH2	black	0.162221	0.506999	-0.162221	0.506999	0.319805	0.181963
ATF3	black	-0.351651	0.139841	0.351651	0.139841	-0.0223617	0.927599
ATF4	black	-0.0486381	0.843255	0.0486381	0.843255	0.104769	0.669487
ATG13	black	0.0464141	0.850343	-0.0464141	0.850343	-0.0443051	0.857075
ATP1B1	black	0.041076	0.867401	-0.041076	0.867401	0.284654	0.237533
ATP2A2	black	-0.174902	0.473886	0.174902	0.473886	-0.249356	0.303242
ATP2A3	black	0.194669	0.424511	-0.194669	0.424511	0.510717	0.0254518
ATP5F1E	black	-0.0507697	0.836472	0.0507697	0.836472	-0.0462969	0.850717
ATP5IF1_1	black	0.0999546	0.683908	-0.0999546	0.683908	0.267005	0.269139
ATP6V1D	black	0.142974	0.559278	-0.142974	0.559278	-0.0201307	0.934807
ATP6V1G1	black	-0.0700623	0.775635	0.0700623	0.775635	-0.254973	0.292118
ATXN7L3	black	-0.325803	0.173445	0.325803	0.173445	-0.290925	0.226904
ATXN7L3B	black	-0.135795	0.579366	0.135795	0.579366	-0.213847	0.379353
AVIL	black	0.113952	0.642287	-0.113952	0.642287	0.3909	0.097959
B3GNT2	black	-0.277687	0.24971	0.277687	0.24971	0.0944237	0.700606
BAIAP3	black	-0.149448	0.541431	0.149448	0.541431	0.342704	0.15091
BAMBI	black	0.130169	0.595321	-0.130169	0.595321	0.113719	0.642974
BAZ2A	black	-0.204154	0.401831	0.204154	0.401831	-0.355316	0.135474
BBIP1	black	0.0647592	0.792249	-0.0647592	0.792249	0.0733042	0.765524
BCL2	black	0.202451	0.405853	-0.202451	0.405853	-0.0253125	0.918074
BCL2L1	black	0.403336	0.0868287	-0.403336	0.0868287	0.153233	0.53112
BECN1	black	0.131867	0.590486	-0.131867	0.590486	-0.233718	0.335538
BEX3	black	0.0364664	0.882177	-0.0364664	0.882177	0.121502	0.620247
BLCAP	black	0.0371282	0.880053	-0.0371282	0.880053	0.153061	0.531586
BMP6	black	0.0176773	0.942739	-0.0176773	0.942739	0.155587	0.524751
BRD2_3	black	0.0173557	0.943779	-0.0173557	0.943779	0.213124	0.381004
BRD2_5	black	-0.191936	0.431169	0.191936	0.431169	0.157301	0.520136
BRICD5	black	0.0568755	0.817105	-0.0568755	0.817105	0.447677	0.0546019
BRWD3	black	-0.147401	0.547047	0.147401	0.547047	-0.230554	0.342309
BTF3L4	black	0.123845	0.613468	-0.123845	0.613468	0.0563383	0.818805
C10orf95	black	0.184213	0.45028	-0.184213	0.45028	0.375485	0.113149
C11orf71	black	0.151184	0.536692	-0.151184	0.536692	0.380705	0.107828
C1orf116	black	0.179922	0.461082	-0.179922	0.461082	0.0453067	0.853877
C1orf198	black	0.0466694	0.849529	-0.0466694	0.849529	0.169749	0.487209
C2orf49	black	-0.40358	0.0866203	0.40358	0.0866203	-0.19647	0.420153
C2orf88	black	-0.0241111	0.921951	0.0241111	0.921951	-0.0215023	0.930375
CACNB3	black	-0.222008	0.360986	0.222008	0.360986	0.016219	0.947456
CACNG8	black	0.0739994	0.763361	-0.0739994	0.763361	0.435168	0.0625857
CALU	black	-0.372758	0.116003	0.372758	0.116003	-0.325704	0.173583
CAPZA1	black	0.350115	0.141699	-0.350115	0.141699	-0.0313629	0.898578
CASD1	black	-0.300462	0.211337	0.300462	0.211337	-0.136329	0.577861
CAV2	black	0.310397	0.195885	-0.310397	0.195885	0.0747259	0.761101
CBX4	black	-0.297248	0.216501	0.297248	0.216501	0.0693194	0.777957
CCDC103	black	0.345375	0.147545	-0.345375	0.147545	0.22518	0.353986
CCDC157	black	0.309463	0.197305	-0.309463	0.197305	0.445279	0.0560696
CCNA1	black	0.204167	0.401801	-0.204167	0.401801	0.24949	0.302974
CCR3	black	0.128345	0.60053	-0.128345	0.60053	0.30499	0.204198
CD47	black	-0.190477	0.434745	0.190477	0.434745	-0.0452799	0.853963
CD9	black	0.163863	0.50265	-0.163863	0.50265	0.238179	0.326128
CDC42EP4	black	-0.166188	0.496523	0.166188	0.496523	0.0175481	0.943157
CEBPA	black	0.554022	0.0138442	-0.554022	0.0138442	0.59259	0.00750274
CELF2	black	0.374559	0.114113	-0.374559	0.114113	-0.124927	0.610347
CEP295NL	black	0.145028	0.55359	-0.145028	0.55359	0.339061	0.155586
CHAC2	black	0.0923818	0.706805	-0.0923818	0.706805	0.315823	0.187772
CHIC1	black	-0.306007	0.202616	0.306007	0.202616	-0.159165	0.51514
CISD2	black	-0.410718	0.0806764	0.410718	0.0806764	-0.267944	0.267393
CKB	black	0.0419473	0.864613	-0.0419473	0.864613	0.240626	0.321033
CKS2	black	-0.0388477	0.874539	0.0388477	0.874539	0.283848	0.238922
CLC	black	0.0964561	0.694455	-0.0964561	0.694455	0.298212	0.214945
CLDN20	black	-0.314583	0.189606	0.314583	0.189606	-0.402147	0.0878504
CLDN4	black	-0.352106	0.139293	0.352106	0.139293	-0.0817437	0.739376
CLDND2	black	0.334331	0.161805	-0.334331	0.161805	0.207755	0.393398
CLPB	black	-0.0362403	0.882902	0.0362403	0.882902	-0.187406	0.442326
CNOT7	black	-0.289276	0.229668	0.289276	0.229668	-0.199448	0.413001
CNTNAP1	black	-0.482776	0.0362902	0.482776	0.0362902	0.0878368	0.720664
CORO6	black	-0.0288557	0.906651	0.0288557	0.906651	0.315138	0.188784
CPA3	black	0.216165	0.374085	-0.216165	0.374085	0.228301	0.347176
CRACR2B	black	0.130147	0.595383	-0.130147	0.595383	0.285174	0.236639
CSNK2A2	black	-0.296933	0.217013	0.296933	0.217013	-0.0432145	0.860561
CTTN	black	-0.162061	0.507424	0.162061	0.507424	-0.0592325	0.809655
CYP27B1	black	-0.0673676	0.784066	0.0673676	0.784066	0.175425	0.472543
CYP4F12	black	0.0681021	0.781766	-0.0681021	0.781766	0.145744	0.551611
CYREN	black	0.176761	0.469123	-0.176761	0.469123	-0.0963608	0.694743
CYSLTR2	black	0.145219	0.55306	-0.145219	0.55306	0.494401	0.0314156
CYTH1	black	-0.00252999	0.991799	0.00252999	0.991799	-0.0795425	0.746171
DAB2	black	0.407142	0.0836152	-0.407142	0.0836152	0.182459	0.454678
DAP	black	0.218042	0.369848	-0.218042	0.369848	-0.199749	0.41228
DAPK3	black	-0.0612321	0.803347	0.0612321	0.803347	0.15404	0.528931
DAXX_4	black	-0.196068	0.421123	0.196068	0.421123	0.144856	0.554064
DCP2	black	-0.131857	0.590513	0.131857	0.590513	-0.329407	0.168458
DCUN1D1	black	-0.0848238	0.729899	0.0848238	0.729899	-0.321956	0.178877
DDX39A	black	-0.137684	0.57405	0.137684	0.57405	-0.0496193	0.840131
DNASE1L2	black	-0.146983	0.548197	0.146983	0.548197	0.248943	0.304069
E2F1	black	0.170111	0.486266	-0.170111	0.486266	0.351686	0.139799
EFR3A	black	0.0444843	0.856503	-0.0444843	0.856503	-0.169216	0.488598
EGF	black	0.0761709	0.756613	-0.0761709	0.756613	0.000608958	0.998026
EGFL7	black	0.0485015	0.84369	-0.0485015	0.84369	0.153062	0.531583
EGR1	black	-0.305329	0.20367	0.305329	0.20367	0.163634	0.503257
EGR4	black	-0.113649	0.643178	0.113649	0.643178	0.0243618	0.921142
EIF3M	black	0.108762	0.657609	-0.108762	0.657609	0.133817	0.584954
EIF4A3	black	-0.036178	0.883102	0.036178	0.883102	0.215168	0.376345
ELK4	black	-0.27204	0.259866	0.27204	0.259866	-0.223666	0.357318
EMC4	black	-0.182943	0.453462	0.182943	0.453462	-0.335872	0.159762
EMSY	black	-0.258716	0.284844	0.258716	0.284844	-0.0206339	0.933181
ERBIN	black	-0.214075	0.378834	0.214075	0.378834	-0.354629	0.136286
ERH	black	0.133353	0.58627	-0.133353	0.58627	0.027198	0.911993
EVA1B	black	0.231684	0.339882	-0.231684	0.339882	0.0188654	0.938897
FAH	black	0.480004	0.0375341	-0.480004	0.0375341	0.236024	0.330653
FAM102B	black	-0.0387294	0.874918	0.0387294	0.874918	-0.149049	0.542524
FAM107B	black	-0.102838	0.675258	0.102838	0.675258	-0.319402	0.182546
FAM166A	black	0.0881673	0.719654	-0.0881673	0.719654	0.255657	0.290779
FAM168B	black	-0.121744	0.619543	0.121744	0.619543	-0.301844	0.209141
FAM229A	black	-0.179476	0.462211	0.179476	0.462211	0.245624	0.310772
FAM241A	black	0.0543699	0.825041	-0.0543699	0.825041	-0.152053	0.534323
FBXL22	black	-0.0119632	0.961232	0.0119632	0.961232	0.48716	0.0343876
FBXL8	black	0.0728268	0.767011	-0.0728268	0.767011	-0.0658861	0.788711
FBXO2	black	-0.0660803	0.788102	0.0660803	0.788102	-0.032379	0.89531
FCER1A	black	0.236055	0.330589	-0.236055	0.330589	0.475905	0.0394343
FKBP8	black	0.343488	0.149916	-0.343488	0.149916	0.0171654	0.944395
FNBP4	black	0.122568	0.617159	-0.122568	0.617159	0.238738	0.324958
FNDC11	black	0.0867108	0.724111	-0.0867108	0.724111	0.312739	0.192356
FNDC9	black	-0.0262815	0.914948	0.0262815	0.914948	-0.0141842	0.954041
FOSB	black	-0.0925091	0.706418	0.0925091	0.706418	0.146462	0.549631
FOSL1	black	-0.325565	0.173778	0.325565	0.173778	-0.12125	0.620976
FRG1	black	-0.0896896	0.715004	0.0896896	0.715004	0.217637	0.370759
FSCN1	black	-0.0467017	0.849426	0.0467017	0.849426	0.160254	0.512232
FSCN3	black	-0.0394734	0.872533	0.0394734	0.872533	0.246168	0.309668
FXN	black	-0.0438969	0.85838	0.0438969	0.85838	0.0331182	0.892932
FXYD1	black	-0.132273	0.589334	0.132273	0.589334	0.0738678	0.76377
FYTTD1	black	-0.289603	0.229118	0.289603	0.229118	-0.378956	0.109591
FZD7	black	-0.139966	0.567658	0.139966	0.567658	0.0908387	0.7115
GADD45A	black	-0.0458949	0.852	0.0458949	0.852	-0.0114153	0.963006
GADD45G	black	0.226515	0.351065	-0.226515	0.351065	0.175025	0.47357
GATA1	black	0.142581	0.560369	-0.142581	0.560369	0.236472	0.32971
GATA2	black	0.221863	0.361309	-0.221863	0.361309	0.485038	0.0352985
GDAP2	black	-0.379924	0.108613	0.379924	0.108613	-0.361541	0.128279
GDF7	black	-0.0718948	0.769916	0.0718948	0.769916	0.409559	0.0816206
GDPD5	black	-0.226872	0.350286	0.226872	0.350286	0.0814843	0.740176
GFI1B	black	0.0990452	0.686644	-0.0990452	0.686644	0.150229	0.539296
GLI1	black	0.0879228	0.720401	-0.0879228	0.720401	0.276457	0.251901
GLTP	black	-0.137683	0.574052	0.137683	0.574052	-0.388481	0.100239
GMPR	black	0.0971389	0.692392	-0.0971389	0.692392	0.0441306	0.857633
GNRH2	black	0.0656706	0.789387	-0.0656706	0.789387	0.350903	0.140744
GOLGA6L10_1	black	-0.0553192	0.822032	0.0553192	0.822032	0.21593	0.374617
GPR3	black	0.0111785	0.963773	-0.0111785	0.963773	0.17785	0.466344
GPX4	black	0.140113	0.567247	-0.140113	0.567247	0.355787	0.13492
GRIN3B	black	0.203323	0.403791	-0.203323	0.403791	0.406345	0.0842809
GSDMB	black	-0.00130835	0.995759	0.00130835	0.995759	0.540816	0.0168065
GXYLT1	black	-0.37915	0.109394	0.37915	0.109394	-0.246029	0.30995
GYPC	black	0.18362	0.451765	-0.18362	0.451765	0.070043	0.775696
H1-10	black	0.0838894	0.73277	-0.0838894	0.73277	0.25591	0.290285
H1-2	black	0.0859195	0.726536	-0.0859195	0.726536	-0.0182623	0.940847
H1-3	black	0.148451	0.544164	-0.148451	0.544164	0.23244	0.338264
H1-4	black	0.166596	0.49545	-0.166596	0.49545	0.218749	0.36826
H1-5	black	0.157817	0.518752	-0.157817	0.518752	0.190531	0.434613
H2AC11	black	0.123979	0.613081	-0.123979	0.613081	0.141162	0.564321
H2AC12	black	0.142969	0.559293	-0.142969	0.559293	0.222271	0.360404
H2AC13	black	0.0623991	0.799671	-0.0623991	0.799671	0.0738611	0.763791
H2AC14	black	0.26096	0.280537	-0.26096	0.280537	0.129348	0.597664
H2AC15	black	0.173487	0.477525	-0.173487	0.477525	0.231099	0.341136
H2AC16	black	0.184117	0.450518	-0.184117	0.450518	0.234211	0.33449
H2AC17	black	0.24993	0.302094	-0.24993	0.302094	0.1947	0.424435
H2AC18	black	0.147681	0.546277	-0.147681	0.546277	0.162755	0.505582
H2AC20	black	0.212793	0.381763	-0.212793	0.381763	0.204115	0.401923
H2AC21	black	0.199969	0.411755	-0.199969	0.411755	0.238328	0.325816
H2AC4	black	0.336966	0.158321	-0.336966	0.158321	0.226215	0.351721
H2AC6	black	0.0468112	0.849077	-0.0468112	0.849077	-0.0197307	0.9361
H2AC8	black	0.137663	0.574109	-0.137663	0.574109	-0.0022632	0.992663
H2AX	black	0.102904	0.67506	-0.102904	0.67506	0.435586	0.0623049
H2AZ1	black	0.108494	0.658405	-0.108494	0.658405	0.148973	0.542732
H2BC10	black	0.0355549	0.885103	-0.0355549	0.885103	0.239299	0.32379
H2BC11	black	0.0143552	0.953488	-0.0143552	0.953488	-0.00302391	0.990197
H2BC12	black	0.139858	0.56796	-0.139858	0.56796	0.0802781	0.743898
H2BC13	black	0.221199	0.362784	-0.221199	0.362784	0.335361	0.160437
H2BC14	black	0.182077	0.455641	-0.182077	0.455641	0.217543	0.370972
H2BC15	black	0.150202	0.53937	-0.150202	0.53937	0.16061	0.511283
H2BC17	black	0.177441	0.467386	-0.177441	0.467386	0.0688079	0.779557
H2BC18	black	0.176104	0.470803	-0.176104	0.470803	0.148156	0.544974
H2BC21	black	-0.0138775	0.955034	0.0138775	0.955034	-0.167423	0.493284
H2BC3	black	0.094822	0.699399	-0.094822	0.699399	0.239079	0.324247
H2BC5	black	0.106314	0.664882	-0.106314	0.664882	0.200027	0.411617
H2BC7	black	0.0658755	0.788744	-0.0658755	0.788744	0.202778	0.405079
H2BC8	black	0.160945	0.510391	-0.160945	0.510391	0.197042	0.418773
H2BC9	black	-0.148604	0.543743	0.148604	0.543743	0.0853448	0.728299
H2BS1	black	-0.0225899	0.926862	0.0225899	0.926862	0.230689	0.342017
H3C1	black	0.144583	0.55482	-0.144583	0.55482	0.219514	0.366546
H3C10	black	0.00407026	0.986806	-0.00407026	0.986806	-0.00522393	0.983066
H3C11	black	0.300966	0.210534	-0.300966	0.210534	0.244425	0.313216
H3C12	black	-0.0292095	0.905511	0.0292095	0.905511	0.202908	0.404772
H3C13	black	0.110312	0.653019	-0.110312	0.653019	0.303468	0.20658
H3C3	black	0.379457	0.109084	-0.379457	0.109084	0.327166	0.171548
H3C4	black	0.185105	0.448049	-0.185105	0.448049	0.190964	0.43355
H3C7	black	0.338896	0.155801	-0.338896	0.155801	0.203575	0.403197
H4C11	black	0.0921839	0.707406	-0.0921839	0.707406	0.269324	0.264842
H4C12	black	0.0727281	0.767318	-0.0727281	0.767318	0.0172569	0.944099
H4C13	black	0.236035	0.33063	-0.236035	0.33063	0.14891	0.542906
H4C2	black	0.269461	0.264591	-0.269461	0.264591	0.270961	0.261837
H4C3	black	0.264606	0.273627	-0.264606	0.273627	0.255316	0.291446
H4C4	black	0.256108	0.2899	-0.256108	0.2899	0.207329	0.394389
H4C5	black	0.119125	0.627153	-0.119125	0.627153	0.286112	0.235033
H4C6	black	0.190198	0.435432	-0.190198	0.435432	0.224695	0.355052
H4C8	black	0.211183	0.38546	-0.211183	0.38546	-0.0104531	0.966123
HACE1	black	-0.502801	0.028223	0.502801	0.028223	0.00690798	0.977609
HBA1	black	0.429048	0.0667965	-0.429048	0.0667965	0.272724	0.258622
HBA2	black	0.372193	0.1166	-0.372193	0.1166	0.220613	0.364089
HBB	black	0.340447	0.153795	-0.340447	0.153795	0.143764	0.557087
HBD	black	0.366092	0.123193	-0.366092	0.123193	0.0672346	0.784483
HBG2	black	0.326085	0.173051	-0.326085	0.173051	0.0847587	0.730099
HBM	black	0.26737	0.268458	-0.26737	0.268458	0.109397	0.655728
HBQ1	black	0.29998	0.212106	-0.29998	0.212106	0.13126	0.592211
HDC	black	0.220748	0.363787	-0.220748	0.363787	0.326279	0.17278
HEMGN	black	0.126568	0.605624	-0.126568	0.605624	0.0959721	0.695918
HEXIM1	black	0.0371255	0.880061	-0.0371255	0.880061	0.288227	0.231437
HEXIM2	black	0.267707	0.267833	-0.267707	0.267833	0.61699	0.00489253
HLA-DOB_2	black	0.174135	0.475857	-0.174135	0.475857	-0.230661	0.342077
HLA-DOB_4	black	0.223216	0.358312	-0.223216	0.358312	0.106924	0.663066
HLA-E_3	black	0.323272	0.177006	-0.323272	0.177006	0.154361	0.528062
HMGB3	black	-0.0301347	0.902532	0.0301347	0.902532	0.103764	0.672487
HOXA5	black	0.0552495	0.822253	-0.0552495	0.822253	0.230976	0.341401
HRH4	black	0.194308	0.425386	-0.194308	0.425386	0.303251	0.206921
HSD3B7	black	0.243424	0.315263	-0.243424	0.315263	0.462333	0.0462577
HYAL3	black	0.149099	0.542387	-0.149099	0.542387	0.35408	0.136936
IDO1	black	0.238705	0.325028	-0.238705	0.325028	0.210189	0.387753
IFI27L2	black	-0.223327	0.358067	0.223327	0.358067	0.15764	0.519228
IFIT1B	black	0.345758	0.147066	-0.345758	0.147066	0.0349046	0.887191
IFRD1	black	-0.0651606	0.790988	0.0651606	0.790988	-0.00029196	0.999054
IFT20	black	-0.320229	0.181352	0.320229	0.181352	-0.190811	0.433925
IL17C	black	0.193772	0.426691	-0.193772	0.426691	0.0958882	0.696172
IL1RL1	black	-0.0898413	0.714541	0.0898413	0.714541	0.0791978	0.747236
IL5RA	black	0.0861918	0.725702	-0.0861918	0.725702	0.244565	0.31293
ILK	black	0.0322062	0.895865	-0.0322062	0.895865	0.251522	0.298922
INKA1	black	0.214877	0.377007	-0.214877	0.377007	0.379032	0.109514
IPO7	black	-0.0385106	0.875619	0.0385106	0.875619	-0.0101835	0.966996
ITCH	black	0.0471777	0.847908	-0.0471777	0.847908	-0.0353562	0.885741
JAG1	black	0.0240267	0.922223	-0.0240267	0.922223	-0.00925998	0.969988
JAM3	black	-0.122305	0.617918	0.122305	0.617918	0.00171673	0.994435
KCND1	black	-0.262168	0.278237	0.262168	0.278237	0.245881	0.31025
KCNJ14	black	-0.272791	0.258501	0.272791	0.258501	0.172814	0.479261
KDM7A	black	-0.401182	0.0886865	0.401182	0.0886865	-0.295089	0.220019
KIF5B	black	-0.557045	0.0132289	0.557045	0.0132289	-0.625688	0.00416575
KLF16	black	-0.0529777	0.829457	0.0529777	0.829457	0.282824	0.240693
KLF3	black	0.171664	0.482237	-0.171664	0.482237	0.0588603	0.81083
KLF5	black	-0.153997	0.529049	0.153997	0.529049	0.0220977	0.928452
KLHDC7A	black	0.0879705	0.720255	-0.0879705	0.720255	0.303891	0.205916
KLHDC8B	black	0.249006	0.303944	-0.249006	0.303944	0.451545	0.0522973
KLHL15	black	-0.262333	0.277922	0.262333	0.277922	0.038488	0.875692
KMT5C	black	-8.33645e-05	0.99973	8.33645e-05	0.99973	0.210977	0.385934
KRAS	black	0.137869	0.573531	-0.137869	0.573531	-0.0796196	0.745932
KRT1	black	0.113438	0.643798	-0.113438	0.643798	0.241135	0.319979
KRT18	black	0.587746	0.00813576	-0.587746	0.00813576	0.4533	0.0512757
LAMTOR5	black	-0.0206063	0.93327	0.0206063	0.93327	-0.268926	0.265578
LENG8_3	black	0.290946	0.226867	-0.290946	0.226867	0.232411	0.338325
LGALS12	black	0.0482944	0.84435	-0.0482944	0.84435	0.179329	0.462585
LHB	black	0.119461	0.626176	-0.119461	0.626176	0.289757	0.228859
LILRB2_1	black	0.0286282	0.907384	-0.0286282	0.907384	-0.209398	0.389582
LLPH	black	0.0961951	0.695244	-0.0961951	0.695244	-0.097725	0.690623
LMBR1	black	-0.181635	0.456753	0.181635	0.456753	-0.00891917	0.971092
LMF2	black	0.0604099	0.805939	-0.0604099	0.805939	0.375784	0.11284
LOC102725180	black	-0.179188	0.462942	0.179188	0.462942	-0.184701	0.449059
LOC107985021	black	-0.0756994	0.758077	0.0756994	0.758077	-0.143884	0.556753
LOC107985381	black	0.0696121	0.777042	-0.0696121	0.777042	0.349543	0.142396
LOC107985388	black	0.132786	0.587877	-0.132786	0.587877	0.266664	0.269773
LOC107986982	black	-0.136106	0.578489	0.136106	0.578489	-0.0498708	0.839331
LRRC8C	black	0.0830277	0.735421	-0.0830277	0.735421	-0.0645378	0.792945
LRWD1	black	0.0168118	0.945538	-0.0168118	0.945538	0.216585	0.373134
MAN2A1	black	-0.298619	0.214288	0.298619	0.214288	-0.27207	0.259812
MAN2A2	black	0.046256	0.850848	-0.046256	0.850848	0.11704	0.633237
MAP1A	black	0.215098	0.376505	-0.215098	0.376505	0.136461	0.577491
MAP1LC3B	black	-0.190453	0.434806	0.190453	0.434806	-0.114093	0.641872
MAP2K2	black	0.340354	0.153916	-0.340354	0.153916	0.451817	0.0521378
MAP3K7CL	black	-0.112967	0.645184	0.112967	0.645184	0.149863	0.540296
MAP4K1	black	0.100167	0.68327	-0.100167	0.68327	0.170278	0.485834
MAP7D1	black	-0.137308	0.575106	0.137308	0.575106	-0.107485	0.6614
MCAT	black	0.0109561	0.964493	-0.0109561	0.964493	-0.330768	0.166601
MCOLN1	black	-0.0770367	0.753928	0.0770367	0.753928	-0.0842206	0.731752
MEAF6	black	0.0736106	0.76457	-0.0736106	0.76457	0.180757	0.45897
MED1	black	-0.0304856	0.901402	0.0304856	0.901402	-0.0452888	0.853934
MED13	black	-0.504759	0.0275167	0.504759	0.0275167	-0.308591	0.198636
MFSD6L	black	-0.21671	0.37285	0.21671	0.37285	0.200419	0.410682
MGAT4B_1	black	0.331479	0.165637	-0.331479	0.165637	0.114071	0.641938
MIB2	black	0.225864	0.352488	-0.225864	0.352488	0.53261	0.0188879
MINDY3	black	-0.407473	0.08334	0.407473	0.08334	-0.348952	0.143119
MINK1	black	0.0671721	0.784679	-0.0671721	0.784679	0.372426	0.116354
MLLT11	black	0.466014	0.0443242	-0.466014	0.0443242	0.394162	0.0949445
MTRNR2L2	black	0.0999834	0.683822	-0.0999834	0.683822	0.303811	0.206041
MTRNR2L8	black	-0.0756738	0.758156	0.0756738	0.758156	0.15475	0.527011
MYL6B	black	0.0718727	0.769984	-0.0718727	0.769984	0.406448	0.0841945
MYLIP	black	-0.175133	0.473292	0.175133	0.473292	0.0106231	0.965572
MYLPF	black	0.251815	0.29834	-0.251815	0.29834	0.100365	0.682674
MZT1	black	-0.28233	0.241552	0.28233	0.241552	-0.368309	0.120767
NAB1	black	0.11094	0.651164	-0.11094	0.651164	0.0228469	0.926032
NCK1	black	0.185332	0.447483	-0.185332	0.447483	-0.0788507	0.74831
NCLN	black	0.273128	0.25789	-0.273128	0.25789	0.362357	0.127356
NDFIP1	black	0.155826	0.524108	-0.155826	0.524108	0.085117	0.728999
NDUFAF3	black	0.292783	0.223814	-0.292783	0.223814	0.529315	0.019779
NOL4L	black	-0.292304	0.224607	0.292304	0.224607	-0.342541	0.151117
NPIPB13	black	0.140009	0.567537	-0.140009	0.567537	0.370652	0.118241
NPRL3	black	0.405574	0.0849281	-0.405574	0.0849281	0.441036	0.0587384
NR2C2	black	0.0525535	0.830804	-0.0525535	0.830804	0.0250551	0.918904
NRIP3	black	-0.0985433	0.688156	0.0985433	0.688156	0.121633	0.619865
NT5C3A	black	0.0516445	0.833691	-0.0516445	0.833691	-0.0464081	0.850362
NXF1	black	-0.0498204	0.839491	0.0498204	0.839491	0.183764	0.451403
ODC1	black	-0.0231649	0.925006	0.0231649	0.925006	0.0961189	0.695474
OLFML3	black	-0.255351	0.291378	0.255351	0.291378	0.0462476	0.850875
OLIG2	black	0.11766	0.631426	-0.11766	0.631426	0.231859	0.339507
OR2B6	black	0.124281	0.612209	-0.124281	0.612209	-0.100054	0.683608
OR6K3	black	0.331667	0.165383	-0.331667	0.165383	0.225093	0.354177
OST4	black	0.102369	0.676663	-0.102369	0.676663	0.0836051	0.733644
OTUD1	black	-0.361733	0.128061	0.361733	0.128061	0.0228758	0.925939
OTUD6B	black	-0.25727	0.28764	0.25727	0.28764	-0.0431489	0.86077
OXER1	black	0.15533	0.525446	-0.15533	0.525446	0.326377	0.172644
OXTR	black	0.0946232	0.700002	-0.0946232	0.700002	-0.0754398	0.758883
P2RY12	black	0.196426	0.420259	-0.196426	0.420259	0.0733911	0.765253
PABPN1L	black	0.0744716	0.761892	-0.0744716	0.761892	0.102483	0.676322
PAFAH1B2	black	-0.171112	0.483667	0.171112	0.483667	-0.424336	0.07018
PAG1	black	-0.382411	0.106129	0.382411	0.106129	-0.292963	0.223515
PANK3	black	-0.248009	0.305946	0.248009	0.305946	-0.283656	0.239253
PCGF5	black	-0.139323	0.569455	0.139323	0.569455	-0.266202	0.270635
PCOLCE	black	0.0219894	0.928801	-0.0219894	0.928801	0.208112	0.392566
PDCL	black	-0.0925451	0.706308	0.0925451	0.706308	-0.226154	0.351853
PDCL3	black	0.169705	0.487323	-0.169705	0.487323	0.046062	0.851466
PDE1B	black	0.0824569	0.737178	-0.0824569	0.737178	0.178404	0.464936
PDLIM1	black	0.181098	0.458107	-0.181098	0.458107	0.193396	0.427604
PEX16	black	0.0724634	0.768143	-0.0724634	0.768143	0.387423	0.101248
PEX2	black	0.0753983	0.759012	-0.0753983	0.759012	0.0571322	0.816293
PF4V1	black	-0.0574578	0.815263	0.0574578	0.815263	0.235743	0.331246
PFDN4	black	-0.0616375	0.80207	0.0616375	0.80207	-0.292053	0.225025
PFKM	black	0.0219551	0.928912	-0.0219551	0.928912	0.334829	0.161143
PGBD1	black	0.304066	0.205642	-0.304066	0.205642	0.474876	0.0399228
PHF1	black	0.104623	0.669923	-0.104623	0.669923	-0.00330666	0.989281
PIGC	black	-0.0764536	0.755736	0.0764536	0.755736	-0.0426539	0.862353
PIK3R6	black	0.226448	0.351212	-0.226448	0.351212	0.502132	0.0284676
PILRB	black	0.0289024	0.9065	-0.0289024	0.9065	-0.110965	0.651089
PIP5KL1	black	0.0151538	0.950903	-0.0151538	0.950903	0.321308	0.179803
PLAC9	black	0.122034	0.618703	-0.122034	0.618703	0.278871	0.247613
PLK2	black	-0.000857589	0.99722	0.000857589	0.99722	0.164997	0.499659
PLTP	black	0.142241	0.561316	-0.142241	0.561316	0.422169	0.0717784
PMEL	black	0.150835	0.537642	-0.150835	0.537642	0.390336	0.0984878
PNMT	black	-0.0994494	0.685428	0.0994494	0.685428	0.246517	0.308961
PNP	black	-0.00447238	0.985502	0.00447238	0.985502	0.311873	0.193655
PNPLA7	black	0.129774	0.596448	-0.129774	0.596448	0.506502	0.0268993
POGK	black	-0.0530663	0.829176	0.0530663	0.829176	0.03758	0.878603
POGLUT3	black	0.011241	0.963571	-0.011241	0.963571	-0.0462212	0.850959
POLE3	black	-0.146469	0.549611	0.146469	0.549611	-0.159803	0.513437
POLR2C	black	-0.131614	0.591204	0.131614	0.591204	-0.13148	0.591587
POM121C	black	-0.427618	0.06781	0.427618	0.06781	-0.1997	0.412397
POMC	black	0.191994	0.431027	-0.191994	0.431027	0.472068	0.0412792
PPDPF	black	-0.00288376	0.990652	0.00288376	0.990652	0.222718	0.359414
PPIAL4C	black	-0.0779096	0.751223	0.0779096	0.751223	0.234438	0.334008
PPP6C	black	0.0871466	0.722776	-0.0871466	0.722776	-0.222063	0.360864
PRAP1	black	-0.295772	0.218901	0.295772	0.218901	0.158562	0.516754
PRKAG2	black	-0.451239	0.0524766	0.451239	0.0524766	-0.473673	0.0404994
PRKAR2A	black	-0.0572738	0.815845	0.0572738	0.815845	-0.311667	0.193966
PRKD2	black	0.0820352	0.738477	-0.0820352	0.738477	0.0179115	0.941982
PRR14	black	-0.0162533	0.947345	0.0162533	0.947345	0.257946	0.286331
PRSS33	black	0.126551	0.605675	-0.126551	0.605675	0.229642	0.344275
PSTPIP2	black	0.52572	0.020789	-0.52572	0.020789	0.287554	0.232577
PTBP1	black	-0.367729	0.121399	0.367729	0.121399	-0.320221	0.181364
PTGDR2	black	0.238388	0.32569	-0.238388	0.32569	0.516754	0.023486
PUM2	black	-0.00895661	0.970971	0.00895661	0.970971	-0.0907573	0.711748
PYROXD2	black	0.107804	0.660451	-0.107804	0.660451	0.362344	0.127372
R3HDM1	black	-0.180882	0.458653	0.180882	0.458653	-0.0108641	0.964792
RAB32	black	0.246758	0.308473	-0.246758	0.308473	0.346738	0.145847
RAB44	black	0.250284	0.301387	-0.250284	0.301387	0.428529	0.067163
RAB4A	black	0.325108	0.174418	-0.325108	0.174418	0.406908	0.0838102
RASD1	black	0.193789	0.42665	-0.193789	0.42665	0.261086	0.280298
RASSF1	black	-0.0311325	0.89932	0.0311325	0.89932	0.22107	0.363072
RDH16	black	0.125549	0.608555	-0.125549	0.608555	0.0778906	0.751282
RECQL4	black	0.063647	0.795745	-0.063647	0.795745	0.240914	0.320436
RGS18	black	0.217113	0.371942	-0.217113	0.371942	0.107036	0.662733
RHBDL1	black	-0.204093	0.401975	0.204093	0.401975	0.198284	0.415787
RIBC1	black	0.0653017	0.790545	-0.0653017	0.790545	0.252986	0.296023
RNF169	black	-0.419202	0.0740102	0.419202	0.0740102	-0.600774	0.00652449
RO60	black	-0.110101	0.653643	0.110101	0.653643	-0.283775	0.239048
ROM1	black	-0.00319915	0.989629	0.00319915	0.989629	0.0622241	0.800222
RPA4	black	-0.386657	0.101984	0.386657	0.101984	-0.09511	0.698527
RRM2B	black	0.155814	0.524139	-0.155814	0.524139	-0.00465444	0.984912
S100A5	black	0.202812	0.405	-0.202812	0.405	0.551668	0.0143391
SCX	black	0.0702877	0.774931	-0.0702877	0.774931	0.229454	0.34468
SDHD	black	0.127583	0.602713	-0.127583	0.602713	-0.0286278	0.907385
SEBOX	black	-0.0155144	0.949736	0.0155144	0.949736	0.259707	0.282937
SELENBP1	black	0.34676	0.145819	-0.34676	0.145819	0.101191	0.680193
SERPINB2	black	-0.400833	0.0889907	0.400833	0.0889907	-0.0798281	0.745288
SF3B1	black	-0.272714	0.25864	0.272714	0.25864	0.0165333	0.94644
SH3BP5	black	0.227315	0.349321	-0.227315	0.349321	-0.0967891	0.693448
SIGLEC8	black	0.0805689	0.743	-0.0805689	0.743	0.240575	0.321138
SIRT4	black	-0.00779708	0.974728	0.00779708	0.974728	0.337854	0.157158
SIX5	black	0.102369	0.676664	-0.102369	0.676664	0.31986	0.181884
SLAIN2	black	-0.230067	0.343356	0.230067	0.343356	-0.315689	0.187969
SLC25A39	black	0.332259	0.164582	-0.332259	0.164582	0.29309	0.223306
SLC29A1	black	0.02719	0.912019	-0.02719	0.912019	0.309333	0.197503
SLC37A3	black	-0.0206936	0.932988	0.0206936	0.932988	0.117744	0.63118
SLC3A2	black	-0.173184	0.478308	0.173184	0.478308	0.107134	0.662444
SLC45A3	black	0.185986	0.445854	-0.185986	0.445854	0.416727	0.0759113
SLC4A1	black	0.432393	0.0644696	-0.432393	0.0644696	0.117677	0.631376
SLC6A8	black	0.0186869	0.939474	-0.0186869	0.939474	-0.0555068	0.821438
SLC9A6	black	-0.0545156	0.824579	0.0545156	0.824579	-0.323646	0.176477
SLFN14	black	-0.0219027	0.929082	0.0219027	0.929082	-0.156607	0.522003
SMIM24	black	0.624426	0.00426536	-0.624426	0.00426536	0.570398	0.0107676
SMIM3	black	0.106375	0.664701	-0.106375	0.664701	-0.02172	0.929672
SMIM5	black	0.0529551	0.829529	-0.0529551	0.829529	0.27593	0.252843
SMIM6	black	0.115749	0.637014	-0.115749	0.637014	0.147939	0.545569
SMOX	black	0.00742021	0.975949	-0.00742021	0.975949	0.0404404	0.869436
SNAI1	black	-0.193188	0.428111	0.193188	0.428111	0.00988363	0.967967
SNCA	black	0.251453	0.29906	-0.251453	0.29906	0.0554351	0.821665
SNRPB2	black	0.179465	0.462241	-0.179465	0.462241	-0.0630647	0.797576
SNRPD1	black	-0.191317	0.432684	0.191317	0.432684	-0.267923	0.267433
SNRPF	black	-0.232152	0.338879	0.232152	0.338879	-0.21546	0.375681
SOX4	black	-0.0018162	0.994112	0.0018162	0.994112	0.306036	0.202573
SPACA9	black	0.40613	0.0844607	-0.40613	0.0844607	0.529541	0.0197171
SPCS3	black	-0.0327227	0.894204	0.0327227	0.894204	-0.0905972	0.712236
SPHK1	black	-0.0158368	0.948693	0.0158368	0.948693	-0.173156	0.478379
SPIN1	black	-0.0671687	0.784689	0.0671687	0.784689	0.00605919	0.980359
SPNS3	black	0.108866	0.657302	-0.108866	0.657302	0.416433	0.0761396
SPOCD1	black	0.155693	0.524465	-0.155693	0.524465	0.285448	0.23617
SRSF9	black	-0.234247	0.334415	0.234247	0.334415	-0.0859779	0.726357
SSR2	black	-0.0531933	0.828773	0.0531933	0.828773	-0.148752	0.543339
STARD5	black	0.00766013	0.975171	-0.00766013	0.975171	0.101988	0.677805
STT3B	black	-0.288923	0.230263	0.288923	0.230263	-0.250032	0.30189
STX12	black	0.158536	0.516824	-0.158536	0.516824	0.0463736	0.850472
SUMO2	black	0.169818	0.487029	-0.169818	0.487029	-0.0682524	0.781295
TAB3	black	-0.184768	0.448893	0.184768	0.448893	-0.228343	0.347086
TADA2B	black	-0.172838	0.4792	0.172838	0.4792	-0.263435	0.275835
TAL1	black	0.0659359	0.788555	-0.0659359	0.788555	0.185795	0.446329
TCEA1	black	0.0598385	0.807742	-0.0598385	0.807742	-0.0406786	0.868673
THBD	black	-0.0989516	0.686926	0.0989516	0.686926	-0.0600836	0.806969
TIGD3	black	0.390508	0.0983266	-0.390508	0.0983266	0.428951	0.0668644
TLCD1	black	-0.00787152	0.974486	0.00787152	0.974486	0.300467	0.211328
TM9SF3	black	-0.138609	0.571456	0.138609	0.571456	-0.384428	0.104145
TMEM107	black	-0.000893481	0.997104	0.000893481	0.997104	0.367673	0.121459
TMEM199	black	0.212459	0.382528	-0.212459	0.382528	0.0121934	0.960487
TMEM262	black	-0.125524	0.608628	0.125524	0.608628	0.0338689	0.890519
TMEM33	black	0.147977	0.545465	-0.147977	0.545465	-0.23424	0.334428
TMEM86B	black	0.0379407	0.877446	-0.0379407	0.877446	0.37243	0.116349
TMEM91	black	0.247812	0.306344	-0.247812	0.306344	0.3379	0.157098
TNKS2	black	-0.0379811	0.877317	0.0379811	0.877317	-0.0509413	0.835926
TOB1	black	0.0336674	0.891167	-0.0336674	0.891167	0.173902	0.476457
TOMM22	black	-0.0584862	0.812012	0.0584862	0.812012	-0.236217	0.330248
TOMM5	black	0.0400847	0.870575	-0.0400847	0.870575	0.0337416	0.890928
TREX2	black	0.333345	0.163124	-0.333345	0.163124	0.426188	0.0688348
TRIM17	black	0.277269	0.250454	-0.277269	0.250454	0.531309	0.0192359
TRMT6	black	-0.273057	0.258019	0.273057	0.258019	-0.272612	0.258827
TSC22D1	black	-0.0297701	0.903706	0.0297701	0.903706	0.108938	0.657089
TSEN15	black	0.0971553	0.692342	-0.0971553	0.692342	0.00936816	0.969637
TUBA4A	black	0.0465624	0.84987	-0.0465624	0.84987	-0.0403861	0.86961
TUBB2A	black	-0.0296816	0.903991	0.0296816	0.903991	0.0855939	0.727535
TUBB4B	black	0.0354882	0.885317	-0.0354882	0.885317	0.166347	0.496107
TULP4	black	-0.162752	0.505592	0.162752	0.505592	-0.285026	0.236893
TXNDC16	black	-0.274395	0.2556	0.274395	0.2556	-0.340792	0.153353
UBA2	black	-0.155485	0.525028	0.155485	0.525028	-0.0692274	0.778245
UBB	black	0.120356	0.623572	-0.120356	0.623572	0.031732	0.897391
UBC	black	-0.0416533	0.865553	0.0416533	0.865553	0.0460658	0.851455
UBE2A	black	0.177001	0.46851	-0.177001	0.46851	0.136299	0.577947
UBE2D2	black	0.0711735	0.772166	-0.0711735	0.772166	-0.0277521	0.910207
UBE2E1	black	-0.159352	0.51464	0.159352	0.51464	-0.434109	0.0632997
UBE2S	black	-0.210648	0.386693	0.210648	0.386693	-0.0506576	0.836828
UBXN6	black	0.266919	0.269298	-0.266919	0.269298	0.068868	0.779369
UGT2B11	black	0.0774736	0.752574	-0.0774736	0.752574	0.287561	0.232566
UQCRB	black	0.100186	0.683214	-0.100186	0.683214	0.171744	0.482028
UQCRFS1	black	-0.153631	0.530039	0.153631	0.530039	-0.223282	0.358166
VEGFA	black	-0.0956684	0.696837	0.0956684	0.696837	0.0785478	0.749247
VHL	black	-0.15249	0.533137	0.15249	0.533137	-0.313159	0.191726
VPS9D1	black	0.0846436	0.730452	-0.0846436	0.730452	0.142455	0.56072
WFIKKN1	black	-0.0575587	0.814944	0.0575587	0.814944	0.304491	0.204978
WNT1	black	0.0824645	0.737155	-0.0824645	0.737155	0.138068	0.572974
XIAP	black	-0.159903	0.513169	0.159903	0.513169	-0.056113	0.819518
XK	black	0.0649997	0.791494	-0.0649997	0.791494	-0.00202541	0.993434
XPNPEP1	black	0.13516	0.581157	-0.13516	0.581157	0.0968535	0.693254
XPR1	black	-0.0949363	0.699053	0.0949363	0.699053	-0.142025	0.561916
YBX3	black	-0.0929124	0.705192	0.0929124	0.705192	-0.0455922	0.852966
YOD1	black	-0.447681	0.0546	0.447681	0.0546	-0.678984	0.00139023
ZHX1	black	-0.16349	0.503637	0.16349	0.503637	-0.158473	0.516993
ZMYND10	black	0.178404	0.464936	-0.178404	0.464936	0.559558	0.0127342
ZNF207	black	-0.324516	0.175249	0.324516	0.175249	-0.323533	0.176636
ZNF276	black	-0.0874923	0.721718	0.0874923	0.721718	0.260053	0.282273
ZNF705E	black	-0.00164213	0.994677	0.00164213	0.994677	-0.172544	0.47996
ABCA1	blue	-0.289913	0.228597	0.289913	0.228597	-0.671471	0.00164389
ABCG1	blue	-0.251513	0.29894	0.251513	0.29894	-0.566434	0.0114563
ABHD13	blue	-0.581	0.00908883	0.581	0.00908883	-0.769948	0.000115467
ABI1	blue	-0.331424	0.165712	0.331424	0.165712	-0.622788	0.0043975
ACKR4	blue	-0.511986	0.0250283	0.511986	0.0250283	-0.512388	0.0248954
ACSL3	blue	-0.134507	0.583003	0.134507	0.583003	-0.512443	0.0248773
ACSS2	blue	0.478674	0.0381427	-0.478674	0.0381427	0.671867	0.00162962
ACVR2A	blue	0.0114665	0.962841	-0.0114665	0.962841	-0.331968	0.164976
ADHFE1	blue	0.0170617	0.94473	-0.0170617	0.94473	0.435544	0.0623336
ADNP2	blue	-0.332092	0.164808	0.332092	0.164808	-0.590902	0.0077185
AFF4	blue	-0.436901	0.0614303	0.436901	0.0614303	-0.625698	0.00416502
AHCTF1	blue	-0.162278	0.506847	0.162278	0.506847	-0.556622	0.0133137
AKAP8	blue	-0.321763	0.179153	0.321763	0.179153	-0.290565	0.227505
ALDH6A1	blue	0.205963	0.397583	-0.205963	0.397583	0.526252	0.0206371
ANAPC5	blue	0.208625	0.391375	-0.208625	0.391375	0.693915	0.0009822
ANKDD1A	blue	0.461561	0.0466713	-0.461561	0.0466713	0.538864	0.0172844
AP1G1	blue	-0.070643	0.773821	0.070643	0.773821	-0.41175	0.0798427
ARID4B	blue	-0.255072	0.291923	0.255072	0.291923	-0.575958	0.00985859
ARIH1	blue	-0.251197	0.299568	0.251197	0.299568	-0.576186	0.00982278
ARL6IP6	blue	0.0644531	0.793211	-0.0644531	0.793211	0.509513	0.0258589
ARL8A	blue	-0.385373	0.103224	0.385373	0.103224	-0.778578	8.61341e-05
ARNTL	blue	-0.373561	0.115157	0.373561	0.115157	-0.633793	0.00357092
ARSA	blue	0.413496	0.0784471	-0.413496	0.0784471	0.69664	0.000919843
ASPH	blue	-0.139417	0.569193	0.139417	0.569193	-0.486074	0.0348514
ATAD2	blue	-0.130776	0.59359	0.130776	0.59359	-0.423098	0.0710898
ATF6B	blue	-0.066555	0.786613	0.066555	0.786613	-0.507071	0.0267004
ATF7IP	blue	-0.45056	0.0528767	0.45056	0.0528767	-0.601794	0.0064103
ATG14	blue	-0.114921	0.639442	0.114921	0.639442	0.032475	0.895001
ATG2A	blue	-0.259597	0.283149	0.259597	0.283149	-0.663849	0.00193953
ATP1B3	blue	-0.258979	0.284337	0.258979	0.284337	-0.62032	0.00460289
ATP2B1	blue	-0.206901	0.395389	0.206901	0.395389	-0.49299	0.0319787
ATXN7	blue	-0.600583	0.00654607	0.600583	0.00654607	-0.882631	5.68845e-07
AZIN1	blue	-0.455618	0.0499504	0.455618	0.0499504	-0.718069	0.000535474
B4GALT1	blue	-0.336757	0.158594	0.336757	0.158594	-0.747134	0.000236933
B4GALT4	blue	-0.196428	0.420253	0.196428	0.420253	-0.542088	0.0165011
B4GALT5	blue	-0.173561	0.477334	0.173561	0.477334	-0.756551	0.000177744
BACH1	blue	-0.12769	0.602408	0.12769	0.602408	-0.647688	0.0027144
BAP1	blue	-0.525506	0.0208504	0.525506	0.0208504	-0.506781	0.0268019
BCL2A1	blue	-0.471459	0.041578	0.471459	0.041578	-0.89285	2.71839e-07
BCL3	blue	-0.499741	0.0293553	0.499741	0.0293553	-0.897459	1.90131e-07
BCL7B	blue	-0.435695	0.0622325	0.435695	0.0622325	-0.742969	0.000268015
BHLHE40	blue	-0.503202	0.0280772	0.503202	0.0280772	-0.829789	1.11004e-05
BICD2	blue	0.299943	0.212165	-0.299943	0.212165	0.474229	0.0402323
BIN3	blue	-0.256559	0.289022	0.256559	0.289022	-0.73253	0.000361477
BIVM	blue	-0.0673396	0.784154	0.0673396	0.784154	0.326332	0.172707
BLOC1S6	blue	-0.468167	0.0432219	0.468167	0.0432219	-0.72215	0.000480414
BOP1	blue	0.279076	0.247252	-0.279076	0.247252	0.626474	0.00410472
BRD1	blue	-0.343883	0.149418	0.343883	0.149418	-0.504856	0.027482
BRD4	blue	-0.25239	0.297202	0.25239	0.297202	-0.422302	0.0716791
BRPF3	blue	-0.344	0.14927	0.344	0.14927	-0.574016	0.0101688
BSDC1	blue	-0.237825	0.326868	0.237825	0.326868	-0.387585	0.101094
BTBD2	blue	0.311945	0.193547	-0.311945	0.193547	0.654262	0.00237302
BTG1	blue	-0.405255	0.085197	0.405255	0.085197	-0.67788	0.0014253
BTN3A1	blue	0.0240565	0.922127	-0.0240565	0.922127	0.427285	0.0680474
C12orf71	blue	-0.0838713	0.732826	0.0838713	0.732826	-0.295145	0.219926
C15orf48	blue	-0.330929	0.166382	0.330929	0.166382	-0.727772	0.000412466
C18orf21	blue	-0.130982	0.593002	0.130982	0.593002	-0.041156	0.867145
C1D	blue	-0.244599	0.312861	0.244599	0.312861	-0.789979	5.73125e-05
C21orf58	blue	0.213805	0.37945	-0.213805	0.37945	0.641023	0.00310108
C3orf18	blue	0.217885	0.370201	-0.217885	0.370201	0.489405	0.033444
C5orf58	blue	-0.315798	0.187809	0.315798	0.187809	-0.72204	0.000481835
CAMK2D	blue	-0.0754375	0.75889	0.0754375	0.75889	-0.0315955	0.89783
CAPN1	blue	0.380156	0.10838	-0.380156	0.10838	0.464479	0.0451226
CASZ1	blue	-0.257841	0.286534	0.257841	0.286534	-0.615487	0.00502801
CAT	blue	0.386577	0.102061	-0.386577	0.102061	0.574333	0.0101176
CCDC120	blue	-0.246314	0.309373	0.246314	0.309373	-0.198023	0.416415
CCDC186	blue	-0.541547	0.0166305	0.541547	0.0166305	-0.691019	0.00105229
CCDC61	blue	0.231759	0.33972	-0.231759	0.33972	0.72707	0.00042048
CCDC9	blue	-0.450967	0.052637	0.450967	0.052637	-0.711012	0.000643223
CCL4_2	blue	-0.480829	0.0371606	0.480829	0.0371606	-0.887798	3.95082e-07
CCNK	blue	-0.437481	0.0610467	0.437481	0.0610467	-0.747462	0.000234624
CCR7	blue	-0.0727825	0.767149	0.0727825	0.767149	-0.402643	0.0874234
CCRL2	blue	-0.380016	0.10852	0.380016	0.10852	-0.757781	0.000171033
CCSER2	blue	-0.504554	0.0275898	0.504554	0.0275898	-0.637391	0.00333027
CD274	blue	-0.392916	0.0960881	0.392916	0.0960881	-0.681803	0.00130389
CD70	blue	-0.165696	0.497817	0.165696	0.497817	-0.475892	0.0394403
CD83	blue	-0.466088	0.0442859	0.466088	0.0442859	-0.665408	0.00187571
CDC42EP3	blue	-0.163483	0.503656	0.163483	0.503656	-0.628947	0.00391749
CDK12	blue	-0.500564	0.0290473	0.500564	0.0290473	-0.675564	0.00150131
CDK17	blue	-0.412004	0.0796384	0.412004	0.0796384	-0.712076	0.00062589
CDK5R1	blue	0.0141357	0.954198	-0.0141357	0.954198	-0.195158	0.423324
CDR2_1	blue	-0.316132	0.187317	0.316132	0.187317	-0.498169	0.0299506
CEBPZ	blue	-0.26683	0.269464	0.26683	0.269464	-0.180515	0.459582
CEMIP2	blue	-0.187348	0.44247	0.187348	0.44247	-0.619484	0.00467422
CENPC	blue	-0.365691	0.123635	0.365691	0.123635	-0.374914	0.113743
CHD1	blue	-0.319325	0.182657	0.319325	0.182657	-0.607699	0.00578047
CHD4	blue	-0.148715	0.54344	0.148715	0.54344	-0.46447	0.0451273
CHKA	blue	-0.00656695	0.978714	0.00656695	0.978714	-0.227639	0.348615
CHMP2B	blue	-0.351787	0.139677	0.351787	0.139677	-0.702514	0.000796693
CHST10	blue	-0.138329	0.57224	0.138329	0.57224	-0.360242	0.129758
CIR1	blue	0.00724179	0.976527	-0.00724179	0.976527	-0.526628	0.0205301
CKAP4	blue	-0.238444	0.325572	0.238444	0.325572	-0.813606	2.26544e-05
CLEC4E	blue	-0.235199	0.332396	0.235199	0.332396	-0.789611	5.80939e-05
CNOT6L	blue	-0.384139	0.104427	0.384139	0.104427	-0.697288	0.000905537
CNOT9	blue	-0.0421866	0.863847	0.0421866	0.863847	-0.204631	0.400708
COASY	blue	0.60731	0.00582032	-0.60731	0.00582032	0.884839	4.87801e-07
COIL	blue	-0.31514	0.18878	0.31514	0.18878	-0.22776	0.348352
COPS3	blue	-0.000695977	0.997744	0.000695977	0.997744	-0.477265	0.0387956
COQ8B	blue	0.464186	0.0452765	-0.464186	0.0452765	0.764646	0.000137414
CPD	blue	-0.217145	0.371869	0.217145	0.371869	-0.737105	0.000317591
CRCP	blue	-0.366669	0.122558	0.366669	0.122558	-0.7424	0.000272516
CREBRF	blue	-0.509398	0.0258982	0.509398	0.0258982	-0.822045	1.57547e-05
CREM	blue	-0.364144	0.125352	0.364144	0.125352	-0.71869	0.000526761
CRNKL1	blue	-0.167336	0.493511	0.167336	0.493511	-0.459469	0.0478061
CRTAM	blue	-0.0503209	0.837899	0.0503209	0.837899	-0.266262	0.270524
CRY1	blue	-0.278802	0.247736	0.278802	0.247736	-0.614556	0.00511348
CRY2	blue	-0.320887	0.180406	0.320887	0.180406	-0.561113	0.0124357
CRYL1	blue	0.411275	0.0802257	-0.411275	0.0802257	0.467177	0.043726
CSNK1D	blue	-0.150292	0.539124	0.150292	0.539124	-0.618323	0.0047748
CTPS1	blue	-0.00235927	0.992352	0.00235927	0.992352	-0.403629	0.0865783
CUL3	blue	0.233633	0.33572	-0.233633	0.33572	0.0596155	0.808446
CWC15	blue	-0.179906	0.461121	0.179906	0.461121	-0.180848	0.458739
CXCL1	blue	-0.314195	0.190183	0.314195	0.190183	-0.770246	0.000114329
CXCL8	blue	-0.421574	0.0722218	0.421574	0.0722218	-0.799574	3.98926e-05
CXCR4	blue	-0.486626	0.0346153	0.486626	0.0346153	-0.785173	6.82493e-05
CYBC1	blue	0.602374	0.00634597	-0.602374	0.00634597	0.657565	0.00221544
CYLD	blue	-0.422079	0.0718449	0.422079	0.0718449	-0.767975	0.000123255
CYTIP	blue	-0.469408	0.0425965	0.469408	0.0425965	-0.855154	3.08436e-06
DBNL	blue	0.49071	0.0329045	-0.49071	0.0329045	0.756602	0.000177464
DCP1A	blue	-0.241037	0.320181	0.241037	0.320181	-0.576819	0.00972354
DCTN4	blue	-0.266677	0.26975	0.266677	0.26975	-0.638053	0.00328747
DCTN6	blue	-0.286079	0.235089	0.286079	0.235089	-0.668514	0.00175379
DCUN1D3	blue	-0.292355	0.224523	0.292355	0.224523	-0.612272	0.0053283
DDX21	blue	-0.490143	0.0331378	0.490143	0.0331378	-0.778615	8.60234e-05
DDX27	blue	-0.232497	0.338142	0.232497	0.338142	-0.240423	0.321453
DDX6	blue	-0.290399	0.227783	0.290399	0.227783	-0.535748	0.0180693
DERL2	blue	-0.130536	0.594273	0.130536	0.594273	-0.190325	0.435121
DGKZ	blue	-0.00909782	0.970513	0.00909782	0.970513	0.341107	0.152949
DHCR7	blue	-0.274105	0.256124	0.274105	0.256124	-0.327264	0.171412
DHRS3	blue	-0.130641	0.593973	0.130641	0.593973	-0.503051	0.0281321
DHX40	blue	-0.170062	0.486394	0.170062	0.486394	-0.39598	0.0932945
DHX9	blue	-0.390031	0.0987738	0.390031	0.0987738	-0.565423	0.0116373
DIRAS1	blue	-0.163112	0.504637	0.163112	0.504637	-0.470981	0.0418137
DIS3	blue	-0.329214	0.168723	0.329214	0.168723	-0.372385	0.116396
DNAJA2	blue	-0.224016	0.356546	0.224016	0.356546	-0.282332	0.241548
DOK2	blue	0.506804	0.0267937	-0.506804	0.0267937	0.631458	0.00373457
DSE	blue	0.000331063	0.998927	-0.000331063	0.998927	-0.392766	0.0962264
DTNBP1	blue	-0.155147	0.52594	0.155147	0.52594	-0.159996	0.512922
DYNLL1	blue	0.490016	0.0331906	-0.490016	0.0331906	0.646402	0.00278573
DYNLRB1	blue	0.407046	0.0836956	-0.407046	0.0836956	0.417006	0.0756948
DYRK1A	blue	-0.507719	0.0264752	0.507719	0.0264752	-0.672628	0.00160247
EAPP	blue	-0.00209381	0.993212	0.00209381	0.993212	-0.16226	0.506896
EDN1	blue	-0.28001	0.245607	0.28001	0.245607	-0.647649	0.00271653
EHD1	blue	-0.333728	0.16261	0.333728	0.16261	-0.774313	9.9714e-05
EHD4	blue	-0.171767	0.481969	0.171767	0.481969	-0.636632	0.00337987
EIF2AK3	blue	-0.261255	0.279975	0.261255	0.279975	-0.460888	0.0470341
ELF1	blue	-0.417088	0.0756319	0.417088	0.0756319	-0.704703	0.000754479
ELL	blue	-0.181324	0.457538	0.181324	0.457538	-0.681616	0.00130949
ELL2	blue	-0.290388	0.2278	0.290388	0.2278	-0.622171	0.00444814
ELMO3	blue	0.355707	0.135015	-0.355707	0.135015	0.690538	0.00106434
EML4	blue	-0.104842	0.669268	0.104842	0.669268	-0.113741	0.642909
ENSA	blue	-0.246542	0.308909	0.246542	0.308909	-0.626619	0.00409359
EP300	blue	-0.483736	0.0358666	0.483736	0.0358666	-0.78601	6.62271e-05
EPC2	blue	-0.565414	0.0116389	0.565414	0.0116389	-0.712368	0.000621215
ERP27	blue	0.0151663	0.950863	-0.0151663	0.950863	0.605252	0.00603504
ESCO1	blue	-0.0632547	0.796978	0.0632547	0.796978	-0.0485582	0.84351
ETF1	blue	-0.455238	0.0501658	0.455238	0.0501658	-0.772981	0.000104314
ETS2	blue	-0.466559	0.0440428	0.466559	0.0440428	-0.897036	1.96601e-07
EXOC3	blue	0.433598	0.0636462	-0.433598	0.0636462	0.663112	0.00197036
EZH2	blue	-0.263143	0.276386	0.263143	0.276386	-0.535723	0.0180755
EZR	blue	-0.210659	0.386667	0.210659	0.386667	-0.561232	0.0124129
FAM13B	blue	-0.419639	0.0736784	0.419639	0.0736784	-0.61668	0.00492024
FAM91A1	blue	-0.39427	0.0948462	0.39427	0.0948462	-0.690147	0.0010742
FBH1	blue	0.209935	0.388338	-0.209935	0.388338	0.747634	0.000233419
FBXW7	blue	-0.305947	0.20271	0.305947	0.20271	-0.726397	0.000428287
FHOD1	blue	0.477756	0.0385671	-0.477756	0.0385671	0.682846	0.00127313
FKBP11	blue	-0.588156	0.00808047	0.588156	0.00808047	-0.7109	0.000645076
FLOT1_2	blue	-0.174316	0.475391	0.174316	0.475391	-0.470472	0.0420658
FOSL2	blue	-0.457839	0.0487049	0.457839	0.0487049	-0.855098	3.09387e-06
FOXO1	blue	-0.269767	0.264026	0.269767	0.264026	-0.266607	0.269879
FOXO3	blue	-0.361174	0.128695	0.361174	0.128695	-0.791539	5.41021e-05
FUBP1	blue	-0.291153	0.226523	0.291153	0.226523	-0.354095	0.136919
FZR1	blue	-0.346379	0.146293	0.346379	0.146293	-0.68636	0.00117385
G0S2	blue	-0.473588	0.0405406	0.473588	0.0405406	-0.900303	1.51198e-07
GATA3	blue	-0.46731	0.0436579	0.46731	0.0436579	-0.484239	0.0356462
GCH1	blue	-0.377653	0.110918	0.377653	0.110918	-0.660182	0.0020968
GINM1	blue	-0.240657	0.320967	0.240657	0.320967	-0.495609	0.0309401
GNA13	blue	-0.474488	0.0401079	0.474488	0.0401079	-0.892467	2.79832e-07
GNA15	blue	-0.247895	0.306176	0.247895	0.306176	-0.644134	0.00291528
GNRH1	blue	0.340549	0.153664	-0.340549	0.153664	0.684091	0.00123718
GORAB	blue	0.0291092	0.905834	-0.0291092	0.905834	-0.0161584	0.947652
GPATCH3	blue	-0.13934	0.569408	0.13934	0.569408	-0.355742	0.134973
GPATCH8	blue	-0.405455	0.0850282	0.405455	0.0850282	-0.384157	0.10441
GPBP1	blue	-0.106354	0.664763	0.106354	0.664763	-0.374207	0.11448
GPCPD1	blue	0.118444	0.629139	-0.118444	0.629139	-0.183432	0.452235
GPR132	blue	-0.241414	0.319402	0.241414	0.319402	-0.540168	0.016964
GPRIN3	blue	-0.414571	0.0775966	0.414571	0.0775966	-0.776547	9.23883e-05
GSPT1	blue	-0.167192	0.49389	0.167192	0.49389	-0.315881	0.187686
GTPBP1	blue	-0.347795	0.14454	0.347795	0.14454	-0.697033	0.000911147
H1-0	blue	0.353267	0.137903	-0.353267	0.137903	0.576843	0.00971979
H2AZ2	blue	-0.471561	0.041528	0.471561	0.041528	-0.624061	0.00429454
HCAR2	blue	-0.256267	0.28959	0.256267	0.28959	-0.777047	9.08133e-05
HCAR3	blue	-0.320464	0.181014	0.320464	0.181014	-0.768324	0.000121849
HDGFL2	blue	0.560514	0.0125499	-0.560514	0.0125499	0.781162	7.87005e-05
HECA	blue	-0.603124	0.00626369	0.603124	0.00626369	-0.831899	1.00595e-05
HEY1	blue	-0.00406023	0.986838	0.00406023	0.986838	-0.486775	0.0345514
HIF1A	blue	-0.400071	0.0896569	0.400071	0.0896569	-0.75889	0.000165174
HIPK1	blue	-0.357487	0.132933	0.357487	0.132933	-0.747556	0.000233962
HIVEP1	blue	-0.238394	0.325677	0.238394	0.325677	-0.63407	0.00355187
HLA-DRB1_2	blue	-0.0590717	0.810163	0.0590717	0.810163	-0.386513	0.102122
HLA-E_4	blue	0.0131646	0.957342	-0.0131646	0.957342	-0.359366	0.130762
HLA-E_6	blue	-0.266698	0.26971	0.266698	0.26971	-0.58147	0.00901962
HMBS	blue	0.330763	0.166609	-0.330763	0.166609	0.66982	0.00170452
HMGCR	blue	-0.0994355	0.68547	0.0994355	0.68547	-0.608627	0.00568623
HNRNPC	blue	-0.377415	0.11116	0.377415	0.11116	-0.723244	0.000466503
ICAM1	blue	-0.39649	0.092835	0.39649	0.092835	-0.805944	3.1028e-05
IFFO1	blue	0.536764	0.0178102	-0.536764	0.0178102	0.838751	7.23876e-06
IFNB1	blue	-0.0390512	0.873886	0.0390512	0.873886	-0.169109	0.488877
IFNG	blue	-0.191255	0.432836	0.191255	0.432836	-0.56075	0.0125048
IL1A	blue	-0.358158	0.132155	0.358158	0.132155	-0.773015	0.000104194
IL1RN	blue	-0.373996	0.114701	0.373996	0.114701	-0.820496	1.68647e-05
IL2RA	blue	-0.138299	0.572326	0.138299	0.572326	-0.396841	0.0925193
IL6	blue	-0.392728	0.0962612	0.392728	0.0962612	-0.704319	0.000761757
ILKAP	blue	-0.108409	0.658657	0.108409	0.658657	0.0193969	0.937179
IMPA1	blue	-0.264095	0.274589	0.264095	0.274589	-0.436015	0.062019
INO80C	blue	-0.304601	0.204806	0.304601	0.204806	-0.356304	0.134313
INPP5K	blue	-0.280159	0.245346	0.280159	0.245346	-0.654163	0.00237786
INPPL1	blue	0.332465	0.164305	-0.332465	0.164305	0.712235	0.000623339
INSIG1	blue	-0.279337	0.246791	0.279337	0.246791	-0.732977	0.000356984
IPMK	blue	0.183921	0.451009	-0.183921	0.451009	-0.340349	0.153922
IRAK2	blue	-0.16237	0.506604	0.16237	0.506604	-0.512324	0.0249166
IST1	blue	-0.24079	0.320692	0.24079	0.320692	-0.523478	0.0214393
ITM2A	blue	-0.417166	0.0755716	0.417166	0.0755716	-0.438834	0.0601605
IVNS1ABP	blue	-0.358245	0.132055	0.358245	0.132055	-0.800164	3.899e-05
JARID2	blue	-0.0829041	0.735801	0.0829041	0.735801	-0.54908	0.0148993
JMJD1C	blue	-0.247609	0.306754	0.247609	0.306754	-0.597506	0.00690183
JMY	blue	-0.362791	0.126868	0.362791	0.126868	-0.560471	0.0125582
KAT5	blue	-0.334553	0.16151	0.334553	0.16151	-0.403301	0.0868587
KAT6A	blue	-0.517768	0.0231678	0.517768	0.0231678	-0.844242	5.49964e-06
KCMF1	blue	-0.0849994	0.729359	0.0849994	0.729359	-0.683484	0.00125458
KCNJ2	blue	-0.122475	0.617428	0.122475	0.617428	-0.656395	0.00227022
KCNK6	blue	0.332333	0.164483	-0.332333	0.164483	0.709546	0.000667767
KCNK7	blue	-0.358536	0.131718	0.358536	0.131718	-0.751688	0.000206507
KDM5B	blue	-0.169293	0.488396	0.169293	0.488396	-0.45532	0.0501194
KDM6A	blue	-0.308892	0.198176	0.308892	0.198176	-0.411509	0.0800373
KIAA0319L	blue	0.302556	0.208015	-0.302556	0.208015	0.666518	0.00183136
KIF19	blue	-0.106522	0.664262	0.106522	0.664262	-0.376339	0.112266
KIF1B	blue	-0.184963	0.448405	0.184963	0.448405	-0.60684	0.00586879
KIF3A	blue	-0.129938	0.595978	0.129938	0.595978	-0.131305	0.592084
KMT2E	blue	-0.326093	0.173041	0.326093	0.173041	-0.549094	0.0148963
KPNA4	blue	-0.23948	0.323412	0.23948	0.323412	-0.667323	0.00179973
LAMB3	blue	-0.309921	0.196607	0.309921	0.196607	-0.685687	0.00119235
LAMTOR3	blue	-0.235941	0.330829	0.235941	0.330829	-0.665495	0.00187221
LCP2	blue	-0.211673	0.384332	0.211673	0.384332	-0.662263	0.00200634
LDLR	blue	-0.229082	0.345485	0.229082	0.345485	-0.702789	0.000791275
LILRA2_1	blue	0.0294792	0.904643	-0.0294792	0.904643	-0.228648	0.346424
LILRB2_3	blue	0.0242406	0.921533	-0.0242406	0.921533	-0.453423	0.0512048
LILRB2_4	blue	-0.181687	0.456621	0.181687	0.456621	-0.390985	0.09788
LIMK2	blue	-0.178598	0.464441	0.178598	0.464441	-0.617058	0.00488642
LIN54	blue	-0.301514	0.209664	0.301514	0.209664	-0.605505	0.00600827
LMTK2	blue	-0.414315	0.0777979	0.414315	0.0777979	-0.749312	0.000221937
LOC102723996	blue	-0.161183	0.509758	0.161183	0.509758	-0.402522	0.0875277
LOC105379752	blue	-0.438556	0.0603417	0.438556	0.0603417	-0.715184	0.00057752
LOC107987237	blue	-0.207271	0.394525	0.207271	0.394525	-0.105028	0.668713
LONRF3	blue	-0.403826	0.0864098	0.403826	0.0864098	-0.592263	0.00754408
LRCH1	blue	-0.0961769	0.695299	0.0961769	0.695299	-0.0181356	0.941257
LRRC32	blue	-0.446842	0.05511	0.446842	0.05511	-0.721992	0.000482453
LRRC70	blue	-0.261777	0.278979	0.261777	0.278979	-0.689015	0.00110322
LSG1	blue	-0.203129	0.404249	0.203129	0.404249	0.071926	0.769818
LUC7L2	blue	-0.268197	0.266925	0.268197	0.266925	-0.180483	0.459662
MACIR	blue	0.220663	0.363978	-0.220663	0.363978	0.482629	0.0363551
MACO1	blue	-0.103799	0.672385	0.103799	0.672385	-0.214597	0.377645
MAGOH	blue	-0.354361	0.136603	0.354361	0.136603	-0.741551	0.00027936
MAIP1	blue	-0.213854	0.379337	0.213854	0.379337	-0.366682	0.122543
MAP1LC3A	blue	-0.277394	0.250231	0.277394	0.250231	-0.66407	0.00193039
MAP2K3	blue	-0.0290407	0.906055	0.0290407	0.906055	-0.702783	0.000791397
MAP2K7	blue	-0.420021	0.0733891	0.420021	0.0733891	-0.243218	0.315687
MAP3K2	blue	-0.215574	0.375424	0.215574	0.375424	-0.618891	0.00472545
MAPK6	blue	-0.484103	0.0357058	0.484103	0.0357058	-0.784878	6.89749e-05
MAPKAPK2	blue	-0.41655	0.0760487	0.41655	0.0760487	-0.89281	2.72678e-07
MAPRE1	blue	-0.525612	0.0208201	0.525612	0.0208201	-0.840826	6.53278e-06
MARCHF5	blue	-0.0476893	0.846278	0.0476893	0.846278	-0.49313	0.0319223
MARCHF6	blue	-0.288315	0.23129	0.288315	0.23129	-0.359969	0.130071
MARCKS	blue	-0.491742	0.032483	0.491742	0.032483	-0.894699	2.35976e-07
MATR3	blue	-0.44437	0.0566329	0.44437	0.0566329	-0.587859	0.00812049
MEA1	blue	0.753313	0.000196486	-0.753313	0.000196486	0.694409	0.000970637
MED10	blue	-0.542862	0.0163173	0.542862	0.0163173	-0.603451	0.00622811
MEF2D	blue	-0.578623	0.00944548	0.578623	0.00944548	-0.788202	6.11661e-05
METRNL_1	blue	-0.444016	0.0568537	0.444016	0.0568537	-0.612163	0.00533869
METTL1	blue	-0.208127	0.392532	0.208127	0.392532	-0.00908324	0.97056
MFN1	blue	-0.0531936	0.828772	0.0531936	0.828772	-0.00640619	0.979235
MFSD14A	blue	-0.416235	0.076293	0.416235	0.076293	-0.788821	5.98008e-05
MFSD2A	blue	-0.34551	0.147375	0.34551	0.147375	-0.541539	0.0166324
MIER1	blue	-0.288461	0.231042	0.288461	0.231042	-0.497876	0.0300624
MKNK2	blue	-0.314892	0.189148	0.314892	0.189148	-0.71247	0.000619579
MKRN2	blue	0.19868	0.414838	-0.19868	0.414838	0.126381	0.606162
MMADHC	blue	0.310967	0.195022	-0.310967	0.195022	0.187228	0.442767
MMGT1	blue	-0.68089	0.00133136	0.68089	0.00133136	-0.719863	0.000510646
MORF4L1	blue	-0.420663	0.0729046	0.420663	0.0729046	-0.710328	0.000654572
MOSPD3	blue	0.438266	0.0605315	-0.438266	0.0605315	0.680502	0.00134316
MPZ	blue	-0.0119157	0.961386	0.0119157	0.961386	-0.246238	0.309525
MRPL47	blue	-0.266497	0.270084	0.266497	0.270084	-0.270481	0.262715
MRPL54	blue	-0.316197	0.187221	0.316197	0.187221	-0.420731	0.0728539
MSC	blue	-0.34846	0.143722	0.34846	0.143722	-0.746328	0.000242695
MTFMT	blue	0.635223	0.0034736	-0.635223	0.0034736	0.576	0.00985197
MTFP1	blue	-0.644472	0.00289569	0.644472	0.00289569	-0.748385	0.00022822
MTMR6	blue	-0.350067	0.141758	0.350067	0.141758	-0.771971	0.000107922
MVD	blue	-0.322231	0.178484	0.322231	0.178484	-0.470731	0.0419372
N4BP1	blue	-0.161142	0.509867	0.161142	0.509867	-0.691061	0.00105126
NAPA	blue	-0.351456	0.140076	0.351456	0.140076	-0.777042	9.08295e-05
NAPG	blue	-0.488424	0.0338536	0.488424	0.0338536	-0.6252	0.00420404
NBN	blue	-0.26455	0.273732	0.26455	0.273732	-0.707764	0.000698634
NCR3LG1	blue	-0.309987	0.196507	0.309987	0.196507	-0.583456	0.00873194
NDUFAF5	blue	-0.295232	0.219785	0.295232	0.219785	-0.541639	0.0166083
NDUFS4	blue	0.579858	0.0092587	-0.579858	0.0092587	0.724954	0.000445436
NDUFV2	blue	-0.0694381	0.777586	0.0694381	0.777586	-0.406112	0.0844764
NECTIN2	blue	0.00174028	0.994358	-0.00174028	0.994358	-0.629482	0.00387794
NFAT5	blue	-0.232949	0.337177	0.232949	0.337177	-0.461156	0.0468896
NFE2L2	blue	-0.261408	0.279682	0.261408	0.279682	-0.694043	0.000979185
NFKB1	blue	-0.160141	0.512536	0.160141	0.512536	-0.545326	0.015743
NFKBID	blue	-0.377865	0.1107	0.377865	0.1107	-0.666193	0.00184426
NINJ1	blue	-0.416268	0.0762676	0.416268	0.0762676	-0.881944	5.96297e-07
NLGN3	blue	-0.163447	0.503751	0.163447	0.503751	-0.413868	0.0781516
NOL3	blue	0.440212	0.0592673	-0.440212	0.0592673	0.566667	0.0114148
NPHP4	blue	0.0652919	0.790576	-0.0652919	0.790576	0.472653	0.0409938
NR1D1	blue	-0.537679	0.0175795	0.537679	0.0175795	-0.436971	0.0613839
NR1D2	blue	-0.283633	0.239292	0.283633	0.239292	-0.542488	0.0164058
NR3C1	blue	-0.487005	0.0344534	0.487005	0.0344534	-0.82242	1.54958e-05
NR4A3	blue	-0.253066	0.295866	0.253066	0.295866	-0.556898	0.0132584
NRDE2	blue	-0.596571	0.007013	0.596571	0.007013	-0.358905	0.131292
NSMAF	blue	-0.0308446	0.900247	0.0308446	0.900247	-0.337887	0.157114
NSUN4	blue	-0.152877	0.532084	0.152877	0.532084	-0.261352	0.27979
NT5DC2	blue	0.363864	0.125664	-0.363864	0.125664	0.384291	0.104279
NUFIP2	blue	-0.108458	0.658512	0.108458	0.658512	0.297941	0.215381
NUP153	blue	-0.149578	0.541076	0.149578	0.541076	-0.544485	0.0159373
NUP155	blue	-0.343956	0.149326	0.343956	0.149326	-0.355303	0.13549
NUP54	blue	-0.0363252	0.88263	0.0363252	0.88263	0.0402023	0.870199
NUP98	blue	0.0158234	0.948736	-0.0158234	0.948736	-0.266257	0.270532
NUTF2	blue	0.230404	0.34263	-0.230404	0.34263	0.510199	0.0256264
ODR4	blue	-0.237556	0.327431	0.237556	0.327431	-0.26861	0.266161
OLR1	blue	-0.0337449	0.890918	0.0337449	0.890918	-0.500269	0.0291575
OPTN	blue	-0.294879	0.220361	0.294879	0.220361	-0.664732	0.00190317
ORM1	blue	-0.225705	0.352835	0.225705	0.352835	-0.662173	0.00201015
OSBP	blue	-0.137381	0.574903	0.137381	0.574903	-0.356892	0.133626
OSGIN2	blue	-0.0624371	0.799551	0.0624371	0.799551	-0.572829	0.0103622
OTULIN	blue	-0.576419	0.00978612	0.576419	0.00978612	-0.574978	0.0100142
OXLD1	blue	0.473154	0.0407506	-0.473154	0.0407506	0.853034	3.46343e-06
OXSR1	blue	-0.239307	0.323772	0.239307	0.323772	-0.628285	0.00396692
PAFAH1B3	blue	0.389149	0.0996056	-0.389149	0.0996056	0.592776	0.0074792
PATL1	blue	-0.321317	0.179791	0.321317	0.179791	-0.652344	0.00246872
PDCD4	blue	-0.165494	0.49835	0.165494	0.49835	-0.260554	0.281314
PDE4B	blue	-0.501849	0.0285714	0.501849	0.0285714	-0.9002	1.52471e-07
PEF1	blue	-0.231498	0.340281	0.231498	0.340281	-0.533278	0.0187114
PELI1	blue	-0.318262	0.184199	0.318262	0.184199	-0.766548	0.000129164
PER2	blue	-0.162989	0.504963	0.162989	0.504963	-0.447715	0.0545793
PERP	blue	-0.409435	0.0817217	0.409435	0.0817217	-0.535425	0.0181522
PFKFB3	blue	-0.484622	0.0354792	0.484622	0.0354792	-0.913926	4.54747e-08
PHF12	blue	-0.273929	0.256441	0.273929	0.256441	-0.454145	0.0507899
PHF5A	blue	-0.271419	0.260999	0.271419	0.260999	-0.579148	0.00936573
PHLPP2	blue	-0.203542	0.403275	0.203542	0.403275	-0.25222	0.297538
PI4K2A	blue	-0.355415	0.135358	0.355415	0.135358	-0.716358	0.000560089
PI4KA	blue	0.0932576	0.704144	-0.0932576	0.704144	0.468454	0.0430768
PIK3CA	blue	-0.221384	0.362372	0.221384	0.362372	-0.439509	0.0597219
PIK3R1	blue	-0.460984	0.0469824	0.460984	0.0469824	-0.879987	6.81014e-07
PIK3R5	blue	-0.0968581	0.69324	0.0968581	0.69324	-0.63482	0.0035008
PIM3	blue	-0.577568	0.00960733	0.577568	0.00960733	-0.841656	6.26736e-06
PIWIL4	blue	0.209431	0.389505	-0.209431	0.389505	-0.228053	0.347715
PKD1_1	blue	0.100434	0.682468	-0.100434	0.682468	0.428332	0.0673026
PKDREJ	blue	0.149966	0.540016	-0.149966	0.540016	0.162375	0.506591
PLAA	blue	-0.320693	0.180685	0.320693	0.180685	-0.628117	0.00397952
PLAU	blue	-0.231011	0.341325	0.231011	0.341325	-0.592752	0.00748228
PLAUR	blue	-0.476546	0.0391325	0.476546	0.0391325	-0.814262	2.20384e-05
PLEK	blue	-0.434438	0.0630767	0.434438	0.0630767	-0.867773	1.48655e-06
PLEKHM2	blue	-0.235047	0.332719	0.235047	0.332719	-0.588445	0.00804173
PLEKHO1	blue	0.574143	0.0101483	-0.574143	0.0101483	0.603412	0.00623235
PLK3	blue	-0.513594	0.0244994	0.513594	0.0244994	-0.828045	1.20288e-05
PNPLA1	blue	-0.223886	0.356833	0.223886	0.356833	-0.542692	0.0163576
POLR2E	blue	0.467226	0.043701	-0.467226	0.043701	0.736031	0.000327465
POLR2K	blue	-0.0670561	0.785042	0.0670561	0.785042	-0.39844	0.0910945
POMGNT2	blue	-0.399374	0.0902684	0.399374	0.0902684	-0.151936	0.534643
POPDC2	blue	0.123425	0.614681	-0.123425	0.614681	0.668319	0.00176124
PP2D1	blue	-0.461241	0.0468435	0.461241	0.0468435	-0.61627	0.00495707
PPIL4	blue	-0.145266	0.55293	0.145266	0.55293	-0.412945	0.0788856
PPM1A	blue	-0.345933	0.146848	0.345933	0.146848	-0.818733	1.82087e-05
PPP1CB	blue	-0.214025	0.378948	0.214025	0.378948	-0.633335	0.00360253
PPP1R16B	blue	-0.369543	0.119432	0.369543	0.119432	-0.595541	0.00713711
PPP1R21	blue	0.606973	0.00585505	-0.606973	0.00585505	0.815832	2.06215e-05
PPP2R2A	blue	-0.14408	0.55621	0.14408	0.55621	-0.27131	0.261198
PPP4R2	blue	-0.312808	0.192252	0.312808	0.192252	-0.576633	0.00975259
PPP4R3A	blue	-0.442489	0.0578138	0.442489	0.0578138	-0.537895	0.0175255
PPP6R1	blue	0.294542	0.220914	-0.294542	0.220914	0.391525	0.0973769
PPP6R3	blue	-0.329856	0.167844	0.329856	0.167844	-0.19674	0.419502
PPTC7	blue	-0.593185	0.00742784	0.593185	0.00742784	-0.784085	7.09597e-05
PRCC	blue	0.222499	0.359898	-0.222499	0.359898	0.0482639	0.844447
PRMT5	blue	0.361558	0.12826	-0.361558	0.12826	0.568788	0.0110432
PRRC2C	blue	-0.40887	0.0821856	0.40887	0.0821856	-0.46005	0.0474887
PRXL2C	blue	-0.418228	0.0747539	0.418228	0.0747539	-0.742499	0.000271732
PSME4	blue	-0.18908	0.438186	0.18908	0.438186	-0.401404	0.0884941
PSPC1	blue	-0.179964	0.460976	0.179964	0.460976	-0.196579	0.419889
PTGER4	blue	-0.483942	0.0357765	0.483942	0.0357765	-0.766751	0.00012831
PTPN18	blue	0.550764	0.0145328	-0.550764	0.0145328	0.595076	0.00719374
PTPRE	blue	-0.247224	0.307531	0.247224	0.307531	-0.786053	6.61239e-05
PYROXD1	blue	-0.37077	0.118114	0.37077	0.118114	-0.208187	0.392391
RAB12	blue	-0.147165	0.547697	0.147165	0.547697	-0.180836	0.458771
RAB1A	blue	-0.492471	0.0321874	0.492471	0.0321874	-0.870507	1.25679e-06
RAB21	blue	-0.237587	0.327368	0.237587	0.327368	-0.50632	0.0269636
RAB30	blue	0.0126876	0.958886	-0.0126876	0.958886	-0.0384604	0.87578
RAB5A	blue	-0.121029	0.621619	0.121029	0.621619	-0.633498	0.00359121
RAB8B	blue	-0.181214	0.457816	0.181214	0.457816	-0.624096	0.00429167
RABGEF1	blue	-0.225851	0.352517	0.225851	0.352517	-0.61368	0.00519504
RAD18	blue	-0.541552	0.0166293	0.541552	0.0166293	-0.511441	0.0252096
RALGDS	blue	-0.451852	0.0521172	0.451852	0.0521172	-0.537116	0.0177211
RAMAC	blue	0.1438	0.556988	-0.1438	0.556988	-0.3773	0.111279
RANBP2	blue	-0.139679	0.568459	0.139679	0.568459	-0.381846	0.10669
RANBP9	blue	-0.468853	0.0428752	0.468853	0.0428752	-0.701546	0.000815964
RAP2C	blue	-0.533699	0.0186007	0.533699	0.0186007	-0.825202	1.36869e-05
RAPGEF2	blue	-0.422454	0.0715662	0.422454	0.0715662	-0.888785	3.67766e-07
RASGEF1B	blue	-0.429179	0.0667041	0.429179	0.0667041	-0.830184	1.08988e-05
RB1CC1	blue	-0.0765845	0.75533	0.0765845	0.75533	-0.430972	0.0654504
RBM34	blue	-0.178742	0.464074	0.178742	0.464074	-0.123366	0.614849
RBSN	blue	-0.325514	0.173849	0.325514	0.173849	-0.27089	0.261967
RDH11	blue	0.428972	0.0668496	-0.428972	0.0668496	0.521147	0.0221321
REC8	blue	-0.422462	0.0715603	0.422462	0.0715603	-0.333635	0.162735
REL	blue	-0.290487	0.227636	0.290487	0.227636	-0.553657	0.01392
RELB	blue	-0.183676	0.451623	0.183676	0.451623	-0.596826	0.0069825
RELL1	blue	-0.0393781	0.872839	0.0393781	0.872839	-0.53949	0.0171299
RER1	blue	0.499548	0.0294278	-0.499548	0.0294278	0.800128	3.90432e-05
REXO1	blue	-0.411258	0.0802394	0.411258	0.0802394	-0.412931	0.0788963
RGCC	blue	-0.527201	0.0203682	0.527201	0.0203682	-0.501554	0.02868
RGS14	blue	0.402463	0.0875787	-0.402463	0.0875787	0.682271	0.00129001
RGS16	blue	-0.157541	0.519492	0.157541	0.519492	-0.533637	0.0186167
RHBDD2	blue	0.148655	0.543605	-0.148655	0.543605	-0.50602	0.027069
RHEB	blue	-0.229052	0.34555	0.229052	0.34555	-0.524831	0.0210449
RILPL2	blue	-0.216877	0.372475	0.216877	0.372475	-0.724304	0.000453346
RIPOR2	blue	0.252911	0.296172	-0.252911	0.296172	0.418596	0.0744722
RLF	blue	-0.24742	0.307135	0.24742	0.307135	-0.577177	0.00966789
RLIM	blue	-0.470379	0.0421121	0.470379	0.0421121	-0.765661	0.00013296
RNF123	blue	0.0582287	0.812826	-0.0582287	0.812826	0.441723	0.0582996
RNF144B	blue	0.0448649	0.855288	-0.0448649	0.855288	-0.411652	0.0799218
RNF19A	blue	-0.521694	0.0219679	0.521694	0.0219679	-0.772809	0.000104922
RNF19B	blue	-0.397726	0.0917285	0.397726	0.0917285	-0.827782	1.21744e-05
RNF38	blue	-0.518368	0.0229811	0.518368	0.0229811	-0.676035	0.00148558
RNF7	blue	-0.226514	0.351067	0.226514	0.351067	-0.639285	0.00320906
RNMT	blue	-0.209752	0.388762	0.209752	0.388762	-0.309297	0.197557
RORA	blue	-0.49463	0.0313252	0.49463	0.0313252	-0.674165	0.00154882
RPF1	blue	-0.0536169	0.827429	0.0536169	0.827429	-0.0928535	0.705371
RPS6KB1	blue	-0.125652	0.608259	0.125652	0.608259	-0.123701	0.613883
RRP12	blue	0.0370249	0.880384	-0.0370249	0.880384	-0.564467	0.0118108
RYBP_1	blue	0.170171	0.486112	-0.170171	0.486112	-0.180053	0.460749
S1PR2	blue	-0.225883	0.352446	0.225883	0.352446	-0.527273	0.020348
SAMD8	blue	-0.391697	0.0972168	0.391697	0.0972168	-0.776045	9.39955e-05
SAMSN1	blue	-0.299794	0.212404	0.299794	0.212404	-0.706195	0.000726818
SAP30BP	blue	-0.094689	0.699802	0.094689	0.699802	-0.4124	0.0793207
SARAF	blue	-0.461625	0.0466371	0.461625	0.0466371	-0.637815	0.00330279
SART1	blue	0.302592	0.207958	-0.302592	0.207958	0.0957423	0.696613
SC5D	blue	-0.190577	0.4345	0.190577	0.4345	-0.291806	0.225435
SCAF8	blue	-0.241827	0.318549	0.241827	0.318549	-0.458649	0.0482567
SCAP	blue	0.20508	0.399652	-0.20508	0.399652	0.564966	0.0117201
SDC4	blue	-0.328346	0.169916	0.328346	0.169916	-0.706021	0.000729997
SEC24A	blue	-0.297952	0.215364	0.297952	0.215364	-0.642563	0.00300791
SEC24B	blue	-0.339988	0.154387	0.339988	0.154387	-0.503331	0.0280302
SENP2	blue	-0.200469	0.410563	0.200469	0.410563	-0.118713	0.628353
SERINC1	blue	-0.349929	0.141926	0.349929	0.141926	-0.791372	5.4438e-05
SERPINA1_1	blue	-0.0685463	0.780376	0.0685463	0.780376	-0.43669	0.0615701
SERPINB9	blue	-0.136519	0.577325	0.136519	0.577325	-0.541108	0.016736
SERPINF1	blue	-0.171981	0.481415	0.171981	0.481415	0.422761	0.0713386
SFMBT2	blue	-0.251567	0.298833	0.251567	0.298833	-0.514838	0.0240966
SGK1	blue	-0.522613	0.0216945	0.522613	0.0216945	-0.84282	5.91105e-06
SGTA	blue	-0.384862	0.103722	0.384862	0.103722	-0.647547	0.00272213
SGTB	blue	-0.264878	0.273116	0.264878	0.273116	-0.563663	0.0119583
SH2D2A	blue	-0.478576	0.0381882	0.478576	0.0381882	-0.694483	0.000968911
SH3GL1	blue	-0.353428	0.137711	0.353428	0.137711	-0.669449	0.00171841
SHOC2	blue	-0.107901	0.660165	0.107901	0.660165	-0.573576	0.0102402
SIGLEC5	blue	-0.0212969	0.931039	0.0212969	0.931039	-0.605333	0.00602643
SIRT6	blue	0.0649201	0.791744	-0.0649201	0.791744	-0.0305934	0.901055
SKI	blue	-0.349085	0.142955	0.349085	0.142955	-0.71235	0.000621494
SKIL	blue	-0.21936	0.366889	0.21936	0.366889	-0.552739	0.0141122
SLAMF1	blue	-0.512177	0.0249652	0.512177	0.0249652	-0.339736	0.154712
SLC12A4	blue	0.364702	0.124731	-0.364702	0.124731	0.616711	0.0049174
SLC15A3	blue	-0.333742	0.162592	0.333742	0.162592	-0.759346	0.000162812
SLC16A6	blue	-0.042301	0.863481	0.042301	0.863481	-0.522636	0.0216874
SLC20A1	blue	-0.100065	0.683575	0.100065	0.683575	-0.237634	0.327268
SLC25A33	blue	-0.471269	0.0416715	0.471269	0.0416715	-0.74456	0.000255759
SLC2A6_1	blue	-0.255127	0.291816	0.255127	0.291816	-0.537562	0.017609
SLC2A8	blue	0.00747445	0.975773	-0.00747445	0.975773	-0.204308	0.401468
SLC35G1	blue	0.0536613	0.827288	-0.0536613	0.827288	0.415929	0.076532
SLC39A8	blue	-0.311446	0.194299	0.311446	0.194299	-0.650427	0.00256755
SLC40A1	blue	0.157138	0.520576	-0.157138	0.520576	0.226414	0.351284
SLC41A1	blue	-0.353107	0.138095	0.353107	0.138095	-0.346889	0.14566
SLC66A2	blue	-0.30853	0.19873	0.30853	0.19873	-0.698824	0.00087232
SLC7A5	blue	-0.301295	0.210012	0.301295	0.210012	-0.621582	0.00449692
SLC9A1	blue	-0.119697	0.625489	0.119697	0.625489	-0.603779	0.00619256
SLC9A3R2	blue	-0.0133063	0.956883	0.0133063	0.956883	0.523899	0.0213158
SLC9A8	blue	0.0771342	0.753626	-0.0771342	0.753626	-0.352251	0.139119
SLU7	blue	-0.34643	0.146228	0.34643	0.146228	-0.640531	0.00313134
SMAD7	blue	-0.255288	0.291501	0.255288	0.291501	-0.550058	0.0146857
SMNDC1	blue	-0.372796	0.115962	0.372796	0.115962	-0.639125	0.00321918
SMPD4	blue	-0.274281	0.255805	0.274281	0.255805	-0.124654	0.611132
SMPDL3A	blue	0.00619102	0.979932	-0.00619102	0.979932	-0.51212	0.0249839
SMURF1	blue	-0.218232	0.369421	0.218232	0.369421	-0.558802	0.0128815
SNAP23	blue	0.275741	0.253182	-0.275741	0.253182	0.202436	0.405888
SNRK	blue	-0.419962	0.0734335	0.419962	0.0734335	-0.729356	0.000394857
SNRPA1	blue	-0.393606	0.0954542	0.393606	0.0954542	-0.495982	0.0307943
SNRPB	blue	-0.224439	0.355615	0.224439	0.355615	-0.562311	0.0122095
SNRPG	blue	-0.193948	0.426263	0.193948	0.426263	-0.270107	0.263402
SNX21	blue	0.0338372	0.890621	-0.0338372	0.890621	0.600601	0.00654401
SNX9	blue	-0.057753	0.814329	0.057753	0.814329	-0.375374	0.113264
SOD2	blue	-0.477099	0.0388733	0.477099	0.0388733	-0.885715	4.58568e-07
SPINT2	blue	0.535403	0.0181578	-0.535403	0.0181578	0.725834	0.000434906
SPPL3	blue	-0.153904	0.5293	0.153904	0.5293	-0.460343	0.0473297
SRC	blue	0.0512797	0.83485	-0.0512797	0.83485	-0.362373	0.127339
SREK1	blue	-0.236244	0.330191	0.236244	0.330191	-0.317041	0.185982
SRRM1	blue	-0.221259	0.36265	0.221259	0.36265	-0.169879	0.48687
SS18L1	blue	-0.40219	0.0878136	0.40219	0.0878136	-0.201355	0.408453
SSR4	blue	0.0583465	0.812454	-0.0583465	0.812454	0.308153	0.199307
STARD4	blue	-0.369531	0.119445	0.369531	0.119445	-0.721367	0.00049059
STAT6	blue	0.446012	0.0556178	-0.446012	0.0556178	0.784586	6.97007e-05
STIM2	blue	-0.3838	0.10476	0.3838	0.10476	-0.584951	0.0085203
SUB1	blue	-0.410555	0.0808088	0.410555	0.0808088	-0.695714	0.000940653
SUCO	blue	-0.456233	0.0496034	0.456233	0.0496034	-0.653573	0.00240704
SUPT6H	blue	0.0607203	0.80496	-0.0607203	0.80496	-0.00721143	0.976625
SUPV3L1	blue	-0.209407	0.389561	0.209407	0.389561	-0.4032	0.0869451
SURF4_1	blue	-0.154943	0.52649	0.154943	0.52649	-0.33243	0.164352
SUSD6	blue	-0.200943	0.409433	0.200943	0.409433	-0.79488	4.77409e-05
SYAP1	blue	-0.295877	0.21873	0.295877	0.21873	-0.647598	0.00271935
SYF2	blue	-0.0155034	0.949772	0.0155034	0.949772	-0.342649	0.15098
SYS1	blue	-0.475734	0.039515	0.475734	0.039515	-0.717497	0.000543589
SYTL2	blue	-0.244958	0.312127	0.244958	0.312127	-0.274016	0.256283
TACC1	blue	-0.255754	0.29059	0.255754	0.29059	-0.654416	0.00236548
TAF5L	blue	-0.466383	0.0441337	0.466383	0.0441337	-0.452364	0.0518184
TAGAP	blue	-0.378163	0.110397	0.378163	0.110397	-0.775499	9.57678e-05
TANK	blue	-0.22002	0.365412	0.22002	0.365412	-0.559491	0.0127473
TAP1_6	blue	-0.358799	0.131415	0.358799	0.131415	-0.472755	0.040944
TAPBP_4	blue	-0.125393	0.609004	0.125393	0.609004	-0.664987	0.00189277
TATDN1	blue	0.17773	0.46665	-0.17773	0.46665	0.433449	0.0637477
TBC1D15	blue	-0.183353	0.452433	0.183353	0.452433	-0.494607	0.0313341
TBC1D25	blue	-0.27001	0.263581	0.27001	0.263581	-0.450015	0.0532
TCEANC2	blue	0.428395	0.0672574	-0.428395	0.0672574	0.725321	0.000441014
TECPR1	blue	0.268206	0.266908	-0.268206	0.266908	0.630827	0.00377988
TENT4B	blue	-0.52701	0.0204222	0.52701	0.0204222	-0.765185	0.000135032
TGIF2	blue	-0.156762	0.521587	0.156762	0.521587	-0.215787	0.374942
THBS1	blue	-0.486804	0.034539	0.486804	0.034539	-0.819398	1.7691e-05
TICAM1	blue	-0.400017	0.0897038	0.400017	0.0897038	-0.763966	0.00014047
TLE4	blue	-0.072961	0.766593	0.072961	0.766593	-0.548616	0.0150017
TLK1	blue	-0.455811	0.0498412	0.455811	0.0498412	-0.411417	0.0801115
TLK2	blue	-0.207198	0.394694	0.207198	0.394694	-0.136689	0.576849
TLR3	blue	-0.0448089	0.855466	0.0448089	0.855466	-0.406842	0.0838651
TLR5	blue	0.439342	0.0598301	-0.439342	0.0598301	0.525234	0.0209286
TMCC3	blue	-0.120322	0.623669	0.120322	0.623669	-0.694368	0.000971583
TMED5	blue	-0.511069	0.0253339	0.511069	0.0253339	-0.636744	0.00337249
TMEM126A	blue	-0.296591	0.217568	0.296591	0.217568	-0.446684	0.0552062
TMEM167B	blue	-0.413855	0.0781618	0.413855	0.0781618	-0.887082	4.15979e-07
TMEM41B	blue	-0.0365749	0.881828	0.0365749	0.881828	0.00402026	0.986968
TMF1	blue	-0.303957	0.205812	0.303957	0.205812	-0.608709	0.005678
TNFAIP3	blue	-0.628075	0.0039827	0.628075	0.0039827	-0.877214	8.18891e-07
TNFAIP6	blue	-0.302838	0.207571	0.302838	0.207571	-0.803645	3.40095e-05
TNFRSF10B	blue	-0.165377	0.498656	0.165377	0.498656	-0.46423	0.0452532
TNFSF15	blue	-0.129966	0.5959	0.129966	0.5959	-0.483153	0.0361234
TNIP1	blue	-0.160055	0.512764	0.160055	0.512764	-0.693926	0.000981946
TNIP2	blue	-0.23285	0.337388	0.23285	0.337388	-0.54877	0.0149677
TOM1	blue	-0.119878	0.62496	0.119878	0.62496	-0.598251	0.00681422
TOMM20	blue	-0.580422	0.00917449	0.580422	0.00917449	-0.665891	0.00185632
TOMM40L	blue	-0.382522	0.106019	0.382522	0.106019	-0.483956	0.03577
TOP1	blue	-0.111257	0.650227	0.111257	0.650227	-0.538107	0.0174725
TP53BP1	blue	-0.431154	0.0653242	0.431154	0.0653242	-0.20644	0.396465
TP53BP2	blue	-0.256286	0.289554	0.256286	0.289554	-0.599302	0.00669236
TRAF3IP2	blue	-0.262785	0.277065	0.262785	0.277065	-0.167033	0.494305
TRAF6	blue	-0.662102	0.00201321	0.662102	0.00201321	-0.660278	0.00209256
TRAPPC12	blue	0.213656	0.37979	-0.213656	0.37979	0.511206	0.025288
TRMO	blue	-0.3492	0.142814	0.3492	0.142814	-0.630767	0.00378422
TRUB2	blue	0.237739	0.327048	-0.237739	0.327048	0.70088	0.000829477
TSC2	blue	0.233819	0.335323	-0.233819	0.335323	0.676398	0.00147354
TSC22D3	blue	-0.291659	0.225679	0.291659	0.225679	-0.615394	0.00503651
TVP23C	blue	-0.639403	0.00320163	0.639403	0.00320163	-0.563744	0.0119433
TXNDC11	blue	-0.369716	0.119246	0.369716	0.119246	-0.693483	0.000992389
TXNL1	blue	0.0129717	0.957966	-0.0129717	0.957966	-0.313372	0.191409
UAP1	blue	-0.340352	0.153918	0.340352	0.153918	-0.524397	0.0211708
UBAP1	blue	-0.175499	0.472353	0.175499	0.472353	-0.63689	0.00336292
UBE2B	blue	-0.211925	0.383754	0.211925	0.383754	-0.736921	0.000319272
UBE2H	blue	-0.0682319	0.781359	0.0682319	0.781359	-0.416594	0.0760142
UBXN1	blue	-0.204503	0.40101	0.204503	0.40101	-0.382804	0.10574
UFD1	blue	-0.0614926	0.802526	0.0614926	0.802526	-0.567738	0.0112258
UQCRC2_1	blue	-0.0390993	0.873732	0.0390993	0.873732	-0.299716	0.212529
USF3	blue	-0.394725	0.0944311	0.394725	0.0944311	-0.647925	0.00270141
USP12	blue	-0.302312	0.2084	0.302312	0.2084	-0.637269	0.00333819
USP22	blue	0.0552295	0.822316	-0.0552295	0.822316	-0.036538	0.881947
USP36	blue	-0.350286	0.141491	0.350286	0.141491	-0.548522	0.0150224
USP42	blue	-0.314795	0.189291	0.314795	0.189291	-0.513772	0.0244414
USP47	blue	-0.167244	0.493753	0.167244	0.493753	-0.314905	0.189128
USP7	blue	-0.256892	0.288374	0.256892	0.288374	-0.522651	0.021683
VDAC3	blue	0.530887	0.0193498	-0.530887	0.0193498	0.751534	0.000207476
VPS18	blue	-0.314973	0.189028	0.314973	0.189028	-0.657072	0.00223837
VTI1A	blue	-0.503219	0.0280711	0.503219	0.0280711	-0.704904	0.000750712
WASL	blue	-0.279356	0.246757	0.279356	0.246757	-0.555952	0.0134489
WBP11	blue	-0.423858	0.0705304	0.423858	0.0705304	-0.689501	0.00109068
WDR26	blue	-0.323721	0.17637	0.323721	0.17637	-0.797881	4.25846e-05
WDR47	blue	-0.266674	0.269755	0.266674	0.269755	-0.588917	0.00797883
WDR48	blue	-0.26434	0.274128	0.26434	0.274128	-0.561402	0.0123808
WRNIP1	blue	0.184986	0.448347	-0.184986	0.448347	0.697094	0.000909788
WTAP	blue	-0.22855	0.346636	0.22855	0.346636	-0.535369	0.0181666
XCL1	blue	0.0151802	0.950818	-0.0151802	0.950818	-0.384635	0.103943
YAF2	blue	-0.459922	0.0475585	0.459922	0.0475585	-0.536745	0.0178152
YEATS4	blue	-0.178208	0.465432	0.178208	0.465432	-0.30013	0.211866
YES1	blue	-0.151934	0.534648	0.151934	0.534648	-0.488023	0.0340225
YJU2	blue	-0.271219	0.261364	0.271219	0.261364	-0.411203	0.0802842
YME1L1	blue	-0.098969	0.686874	0.098969	0.686874	-0.286137	0.23499
YWHAH	blue	0.5182	0.0230335	-0.5182	0.0230335	0.489296	0.0334893
ZBTB17	blue	-0.15437	0.528039	0.15437	0.528039	-0.315593	0.188112
ZC3H12D	blue	-0.240877	0.320512	0.240877	0.320512	-0.257989	0.286248
ZC3H7A	blue	-0.0693125	0.777979	0.0693125	0.777979	-0.315154	0.18876
ZCCHC17	blue	0.104172	0.67127	-0.104172	0.67127	0.266989	0.269167
ZER1	blue	0.16229	0.506817	-0.16229	0.506817	0.243819	0.314455
ZFP36L1	blue	-0.155809	0.524152	0.155809	0.524152	-0.631132	0.00375791
ZFP90	blue	0.341965	0.151851	-0.341965	0.151851	0.510634	0.0254798
ZFP91	blue	-0.326815	0.172035	0.326815	0.172035	-0.534495	0.0183926
ZFX	blue	-0.300166	0.211809	0.300166	0.211809	-0.292734	0.223895
ZFYVE27	blue	-0.143332	0.558286	0.143332	0.558286	-0.0603504	0.806127
ZKSCAN2	blue	-0.0873409	0.722181	0.0873409	0.722181	-0.265512	0.271926
ZNF136	blue	-0.3488	0.143304	0.3488	0.143304	-0.426947	0.0682895
ZNF267	blue	-0.302412	0.208243	0.302412	0.208243	-0.738452	0.000305569
ZNF281	blue	-0.623329	0.00435349	0.623329	0.00435349	-0.823035	1.50792e-05
ZNF3	blue	0.247175	0.307628	-0.247175	0.307628	0.079394	0.74663
ZNF317	blue	-0.0865901	0.724481	0.0865901	0.724481	-0.0743308	0.76233
ZNF326	blue	-0.284931	0.237056	0.284931	0.237056	-0.453935	0.05091
ZNF410	blue	0.0189998	0.938463	-0.0189998	0.938463	-0.250203	0.301549
ZNF483	blue	-0.410059	0.0812127	0.410059	0.0812127	-0.367518	0.121629
ZNF484	blue	-0.456179	0.0496334	0.456179	0.0496334	-0.44878	0.0539369
ZNF529	blue	-0.309238	0.197648	0.309238	0.197648	-0.131412	0.591779
ZNF644	blue	-0.255965	0.290178	0.255965	0.290178	-0.504062	0.0277665
ZNF646	blue	0.262761	0.27711	-0.262761	0.27711	0.728568	0.000403538
ZNF687	blue	-0.241318	0.319599	0.241318	0.319599	-0.816072	2.04119e-05
ZNF688	blue	0.345883	0.14691	-0.345883	0.14691	0.693029	0.00100322
ZNF805	blue	-0.343175	0.150313	0.343175	0.150313	-0.557516	0.0131349
ZNFX1	blue	-0.227097	0.349794	0.227097	0.349794	-0.637459	0.00332584
ZRANB1	blue	-0.444331	0.0566572	0.444331	0.0566572	-0.667298	0.00180071
AAGAB	brown	0.344182	0.149041	-0.344182	0.149041	-0.02186	0.929219
AAMP	brown	0.322218	0.178503	-0.322218	0.178503	0.598315	0.00680685
AARS1	brown	0.393983	0.0951087	-0.393983	0.0951087	0.587675	0.00814523
ABCB1	brown	-0.117821	0.630953	0.117821	0.630953	0.172917	0.478996
ABCB10	brown	0.282798	0.240739	-0.282798	0.240739	0.624554	0.00425519
ABCD3	brown	0.400878	0.0889509	-0.400878	0.0889509	0.520953	0.0221905
ABHD14A	brown	0.326229	0.172851	-0.326229	0.172851	0.525717	0.02079
ABHD17B	brown	0.136722	0.576755	-0.136722	0.576755	0.114915	0.639459
ABHD6	brown	0.35606	0.1346	-0.35606	0.1346	0.491416	0.0326155
ABRACL	brown	0.260039	0.2823	-0.260039	0.2823	0.228143	0.34752
ACADM	brown	0.393655	0.0954092	-0.393655	0.0954092	0.678269	0.00141286
ACAT1	brown	0.363382	0.126204	-0.363382	0.126204	0.563498	0.0119886
ACKR3	brown	0.37844	0.110114	-0.37844	0.110114	0.469147	0.0427275
ACOT4	brown	0.403552	0.086644	-0.403552	0.086644	0.427848	0.0676464
ACOX3	brown	0.289209	0.22978	-0.289209	0.22978	0.690709	0.00106005
ACTL6A	brown	0.361522	0.128301	-0.361522	0.128301	0.578747	0.0094265
ACTR10	brown	0.662872	0.00198048	-0.662872	0.00198048	0.498568	0.0297985
ACTR6	brown	-0.0872183	0.722557	0.0872183	0.722557	0.178003	0.465954
ACTR8	brown	0.444977	0.056256	-0.444977	0.056256	0.729128	0.000397351
ACYP1	brown	-0.196922	0.419063	0.196922	0.419063	0.528761	0.0199322
ADAMTS1	brown	0.32104	0.180187	-0.32104	0.180187	0.387001	0.101654
ADD1	brown	0.404393	0.0859273	-0.404393	0.0859273	0.63344	0.00359528
ADH5	brown	0.235935	0.330841	-0.235935	0.330841	0.355127	0.135697
ADSS2	brown	0.0255784	0.917216	-0.0255784	0.917216	0.0815673	0.73992
AFG3L2	brown	0.182508	0.454556	-0.182508	0.454556	0.284741	0.237384
AFTPH	brown	0.340829	0.153305	-0.340829	0.153305	0.466517	0.0440645
AGGF1	brown	0.435918	0.0620831	-0.435918	0.0620831	0.728398	0.00040543
AHCY	brown	0.151607	0.535537	-0.151607	0.535537	0.459815	0.047617
AHCYL1	brown	0.42374	0.070617	-0.42374	0.070617	0.6042	0.00614722
AIDA	brown	0.0266269	0.913835	-0.0266269	0.913835	0.333406	0.163041
AIF1_2	brown	0.257081	0.288007	-0.257081	0.288007	0.376268	0.112339
AIFM1	brown	0.266245	0.270556	-0.266245	0.270556	0.640247	0.0031489
AKR1B1	brown	0.146146	0.550501	-0.146146	0.550501	0.453409	0.051213
AKR7A2	brown	0.309229	0.197661	-0.309229	0.197661	0.61102	0.00544911
ALAD	brown	0.374976	0.113678	-0.374976	0.113678	0.658997	0.00214987
ALDH18A1	brown	0.081988	0.738623	-0.081988	0.738623	0.319482	0.18243
ALDH1B1	brown	0.302714	0.207766	-0.302714	0.207766	0.278926	0.247516
ALDH3A2	brown	0.336927	0.158371	-0.336927	0.158371	0.71591	0.000566677
ALDH9A1	brown	0.120241	0.623907	-0.120241	0.623907	0.255124	0.291822
ALG1	brown	0.168507	0.490448	-0.168507	0.490448	0.215502	0.375587
ALG5	brown	-0.06662	0.786409	0.06662	0.786409	0.117436	0.632079
ALKBH8	brown	0.11181	0.648595	-0.11181	0.648595	0.509961	0.0257071
AMFR	brown	0.116676	0.634302	-0.116676	0.634302	0.0912195	0.710341
ANAPC13	brown	0.528545	0.0199921	-0.528545	0.0199921	0.303911	0.205885
ANG	brown	0.16532	0.498807	-0.16532	0.498807	0.390495	0.0983387
ANKEF1	brown	0.238446	0.325569	-0.238446	0.325569	0.656545	0.00226311
ANKRD27	brown	0.383117	0.105431	-0.383117	0.105431	0.701662	0.000813648
ANKRD34A	brown	0.315534	0.188198	-0.315534	0.188198	0.562841	0.0121105
ANKRD40	brown	0.00702275	0.977237	-0.00702275	0.977237	0.137051	0.57583
ANKRD44	brown	-0.0385461	0.875505	0.0385461	0.875505	0.296401	0.217878
ANKRD46	brown	0.0548903	0.823391	-0.0548903	0.823391	0.309401	0.197399
ANKS1A	brown	0.643064	0.00297813	-0.643064	0.00297813	0.624308	0.00427472
ANP32B	brown	-0.0264974	0.914252	0.0264974	0.914252	0.0998374	0.684261
AP1B1	brown	0.449491	0.0535118	-0.449491	0.0535118	0.598812	0.006749
AP3B1	brown	0.126547	0.605687	-0.126547	0.605687	0.0629339	0.797988
AP3M1	brown	0.215292	0.376063	-0.215292	0.376063	0.256503	0.28913
AP5S1	brown	0.574087	0.0101573	-0.574087	0.0101573	0.470711	0.0419472
APCDD1	brown	0.692937	0.00100541	-0.692937	0.00100541	0.486162	0.0348138
APH1B	brown	0.410668	0.0807173	-0.410668	0.0807173	0.409487	0.0816791
API5	brown	0.24743	0.307115	-0.24743	0.307115	0.340259	0.154037
APOBEC3A_B	brown	-0.113642	0.643198	0.113642	0.643198	-0.2335	0.336001
APPL1	brown	0.241435	0.319359	-0.241435	0.319359	0.338788	0.155941
APTX	brown	0.295186	0.219859	-0.295186	0.219859	0.116682	0.634283
ARCN1	brown	0.317983	0.184606	-0.317983	0.184606	0.269099	0.265257
ARG1	brown	0.461626	0.0466364	-0.461626	0.0466364	0.10013	0.68338
ARHGEF2	brown	0.507978	0.0263853	-0.507978	0.0263853	0.691811	0.00103272
ARHGEF6	brown	0.229555	0.344462	-0.229555	0.344462	0.557926	0.0130536
ARHGEF9	brown	0.335509	0.160241	-0.335509	0.160241	0.574444	0.0100998
ARL1	brown	0.109076	0.656678	-0.109076	0.656678	0.356402	0.1342
ARMC7	brown	0.770104	0.000114869	-0.770104	0.000114869	0.781866	7.67717e-05
ARMT1	brown	0.504929	0.027456	-0.504929	0.027456	0.488014	0.0340261
ARNT	brown	0.331729	0.165298	-0.331729	0.165298	0.400188	0.0895544
ASB13	brown	0.552135	0.0142397	-0.552135	0.0142397	0.664864	0.00189781
ASB7	brown	0.250617	0.300722	-0.250617	0.300722	0.298151	0.215043
ASF1A	brown	0.447035	0.0549923	-0.447035	0.0549923	0.657457	0.00222043
ASH2L	brown	0.402677	0.0873943	-0.402677	0.0873943	0.628294	0.00396623
ASXL2	brown	0.0214715	0.930475	-0.0214715	0.930475	0.310973	0.195013
ATAD3A	brown	0.15065	0.538148	-0.15065	0.538148	0.51977	0.0225498
ATE1	brown	0.226103	0.351966	-0.226103	0.351966	0.395135	0.0940591
ATF1	brown	0.225925	0.352355	-0.225925	0.352355	0.555661	0.0135078
ATG16L1_1	brown	-0.398769	0.0908031	0.398769	0.0908031	-0.511262	0.0252693
ATL3	brown	0.35017	0.141633	-0.35017	0.141633	0.336616	0.158781
ATP2C1	brown	0.0466542	0.849577	-0.0466542	0.849577	0.176622	0.469479
ATP6V0A2	brown	0.240153	0.322014	-0.240153	0.322014	0.799376	4.01992e-05
ATP6V1C1	brown	0.189519	0.437102	-0.189519	0.437102	0.245001	0.31204
ATP7A	brown	0.101069	0.680561	-0.101069	0.680561	0.0540148	0.826167
ATPSCKMT	brown	0.234891	0.333049	-0.234891	0.333049	0.471492	0.0415616
ATRN	brown	0.188857	0.438735	-0.188857	0.438735	0.324321	0.175524
AURKA	brown	0.527335	0.0203303	-0.527335	0.0203303	0.398237	0.0912741
AURKB	brown	0.323149	0.17718	-0.323149	0.17718	0.372175	0.116619
AVL9	brown	0.485351	0.0351631	-0.485351	0.0351631	0.757928	0.000170247
B3GALT9	brown	0.557625	0.0131134	-0.557625	0.0131134	0.546233	0.0155357
B9D2	brown	-0.232499	0.338138	0.232499	0.338138	-0.461219	0.0468553
BAG1	brown	-0.130565	0.59419	0.130565	0.59419	-0.374537	0.114135
BANF1	brown	0.329683	0.168081	-0.329683	0.168081	0.342645	0.150986
BARD1	brown	-0.0263479	0.914734	0.0263479	0.914734	0.0887945	0.717737
BAZ1B	brown	0.0573886	0.815482	-0.0573886	0.815482	0.372005	0.116799
BCL2L13	brown	0.304264	0.205332	-0.304264	0.205332	0.49314	0.0319184
BCL2L15	brown	0.765369	0.000134227	-0.765369	0.000134227	0.507361	0.0265994
BIRC5	brown	0.267217	0.268743	-0.267217	0.268743	0.141218	0.564163
BIRC6	brown	-0.0436655	0.859119	0.0436655	0.859119	0.316451	0.186848
BLMH	brown	0.305588	0.203267	-0.305588	0.203267	0.325454	0.173933
BPNT1	brown	0.305992	0.20264	-0.305992	0.20264	0.652616	0.00245494
BRCA1	brown	0.340009	0.15436	-0.340009	0.15436	0.256991	0.288181
BRCC3	brown	0.370242	0.11868	-0.370242	0.11868	0.424292	0.0702119
BRD3OS	brown	0.30413	0.205541	-0.30413	0.205541	0.665388	0.00187653
BRI3BP	brown	0.338419	0.15642	-0.338419	0.15642	0.357269	0.133188
BTBD19	brown	-0.600587	0.00654566	0.600587	0.00654566	-0.779918	8.22058e-05
BTG2	brown	-0.658983	0.00215049	0.658983	0.00215049	-0.606719	0.00588132
BTRC	brown	0.182655	0.454187	-0.182655	0.454187	0.687642	0.00113928
BYSL	brown	0.422232	0.0717314	-0.422232	0.0717314	0.625343	0.00419277
C12orf4	brown	0.260972	0.280515	-0.260972	0.280515	0.604199	0.00614727
C12orf43	brown	0.221339	0.362473	-0.221339	0.362473	0.29468	0.220688
C17orf80	brown	0.389092	0.0996602	-0.389092	0.0996602	0.822717	1.52933e-05
C18orf54	brown	0.169259	0.488486	-0.169259	0.488486	0.631753	0.0037136
C22orf39	brown	0.278817	0.24771	-0.278817	0.24771	0.560929	0.0124707
C5orf22	brown	0.276334	0.252121	-0.276334	0.252121	0.569834	0.0108636
C7orf31	brown	0.249085	0.303786	-0.249085	0.303786	0.401954	0.0880173
C9orf64	brown	0.548607	0.0150036	-0.548607	0.0150036	0.60662	0.0058916
CAMP	brown	0.518897	0.0228177	-0.518897	0.0228177	0.309765	0.196845
CANX_1	brown	0.274212	0.25593	-0.274212	0.25593	-0.0216324	0.929955
CAPNS2	brown	-0.110032	0.653847	0.110032	0.653847	-0.252516	0.296953
CAPRIN1	brown	0.147715	0.546184	-0.147715	0.546184	0.140899	0.565052
CARD6	brown	0.561135	0.0124314	-0.561135	0.0124314	0.475228	0.039755
CASTOR1	brown	0.292998	0.223458	-0.292998	0.223458	0.494108	0.031532
CATSPERG	brown	0.265267	0.272386	-0.265267	0.272386	0.633804	0.00357011
CBL	brown	0.263326	0.276041	-0.263326	0.276041	0.353946	0.137095
CBX3	brown	0.438192	0.0605799	-0.438192	0.0605799	0.577318	0.00964591
CCDC102A	brown	0.0398924	0.871191	-0.0398924	0.871191	0.363543	0.126024
CCDC117	brown	0.166958	0.494501	-0.166958	0.494501	0.487913	0.0340686
CCDC126	brown	0.305706	0.203084	-0.305706	0.203084	0.337325	0.157849
CCDC153	brown	-0.00831396	0.973053	0.00831396	0.973053	-0.0511552	0.835246
CCDC167	brown	-0.160785	0.510817	0.160785	0.510817	0.174644	0.474548
CCDC184	brown	-0.354622	0.136294	0.354622	0.136294	-0.434611	0.0629601
CCDC51	brown	0.427509	0.0678877	-0.427509	0.0678877	0.321271	0.179856
CCDC71	brown	0.567882	0.0112008	-0.567882	0.0112008	0.519843	0.0225276
CCDC82	brown	0.307586	0.200178	-0.307586	0.200178	0.431998	0.0647411
CCDC97	brown	0.252319	0.297343	-0.252319	0.297343	0.300021	0.21204
CCNB1	brown	0.310783	0.1953	-0.310783	0.1953	0.291918	0.225249
CCNB2	brown	0.224257	0.356016	-0.224257	0.356016	0.251404	0.299156
CCNC	brown	0.376546	0.112053	-0.376546	0.112053	0.4721	0.0412637
CCNF	brown	0.224372	0.355762	-0.224372	0.355762	0.275892	0.252911
CCR2	brown	0.466709	0.0439661	-0.466709	0.0439661	0.472047	0.0412893
CCR5	brown	0.214572	0.377702	-0.214572	0.377702	0.202155	0.406555
CCR9	brown	0.153523	0.530332	-0.153523	0.530332	0.199142	0.413732
CCT3	brown	0.222336	0.36026	-0.222336	0.36026	0.549287	0.014854
CCT6A	brown	0.398048	0.091442	-0.398048	0.091442	0.609937	0.00555539
CCT7	brown	0.501167	0.0288234	-0.501167	0.0288234	0.62903	0.00391133
CD2BP2	brown	0.465219	0.0447365	-0.465219	0.0447365	0.683176	0.0012635
CDC123	brown	0.532201	0.0189967	-0.532201	0.0189967	0.218816	0.368109
CDC20	brown	0.250615	0.300726	-0.250615	0.300726	0.218796	0.368154
CDC23	brown	0.211321	0.385141	-0.211321	0.385141	0.421236	0.0724745
CDC27	brown	0.399824	0.0898734	-0.399824	0.0898734	0.485209	0.0352243
CDIP1_1	brown	0.254338	0.293361	-0.254338	0.293361	0.263412	0.275879
CDK1	brown	0.10243	0.676481	-0.10243	0.676481	-0.0349337	0.887098
CDK4	brown	0.29126	0.226344	-0.29126	0.226344	0.539666	0.0170867
CDKN1A	brown	-0.373585	0.115132	0.373585	0.115132	-0.255619	0.290854
CDKN2D	brown	-0.13732	0.575073	0.13732	0.575073	-0.428325	0.0673077
CEACAM6	brown	0.559122	0.0128189	-0.559122	0.0128189	0.272197	0.259581
CEACAM8	brown	0.585649	0.00842282	-0.585649	0.00842282	0.317065	0.185947
CENPBD1	brown	0.634169	0.00354512	-0.634169	0.00354512	0.731402	0.000373061
CENPF	brown	0.188315	0.440076	-0.188315	0.440076	0.123392	0.614775
CENPH	brown	0.290965	0.226837	-0.290965	0.226837	0.371487	0.11735
CENPO	brown	0.24511	0.311819	-0.24511	0.311819	0.122713	0.616738
CENPQ	brown	0.309584	0.19712	-0.309584	0.19712	0.68794	0.00113138
CERT1	brown	0.326334	0.172704	-0.326334	0.172704	0.311216	0.194645
CES2	brown	0.47191	0.0413566	-0.47191	0.0413566	0.604227	0.00614432
CHCHD4	brown	0.399751	0.0899374	-0.399751	0.0899374	0.556142	0.0134103
CHID1	brown	0.320817	0.180506	-0.320817	0.180506	0.485855	0.0349457
CHST14	brown	0.464598	0.0450606	-0.464598	0.0450606	0.712692	0.000616049
CIAPIN1	brown	0.507521	0.0265439	-0.507521	0.0265439	0.517788	0.0231616
CIP2A	brown	0.283234	0.239983	-0.283234	0.239983	0.398762	0.0908088
CISD1	brown	0.265725	0.271527	-0.265725	0.271527	0.322069	0.178716
CKAP5	brown	0.271438	0.260965	-0.271438	0.260965	0.240139	0.322042
CLASP2	brown	0.0819261	0.738813	-0.0819261	0.738813	0.287255	0.233085
CLHC1	brown	0.199185	0.413629	-0.199185	0.413629	-0.0951342	0.698454
CLNS1A	brown	0.232101	0.338989	-0.232101	0.338989	0.409274	0.0818538
CLPX	brown	0.346163	0.146561	-0.346163	0.146561	0.688363	0.00112023
CLTA	brown	0.579574	0.00930146	-0.579574	0.00930146	0.446037	0.0556023
CMTR2_1	brown	0.190446	0.434823	-0.190446	0.434823	0.314109	0.190309
CNEP1R1	brown	0.267386	0.268429	-0.267386	0.268429	0.0962383	0.695113
CNNM2	brown	-0.448155	0.0543133	0.448155	0.0543133	-0.188908	0.43861
CNOT8	brown	0.21341	0.380351	-0.21341	0.380351	0.213363	0.380459
CNPY2	brown	0.0742185	0.762679	-0.0742185	0.762679	0.70948	0.000668881
COA4	brown	0.466718	0.0439611	-0.466718	0.0439611	0.683369	0.0012579
COA7	brown	0.369952	0.118991	-0.369952	0.118991	0.489053	0.0335905
COG6	brown	0.348483	0.143694	-0.348483	0.143694	0.614122	0.00515374
COLQ	brown	-0.134656	0.582581	0.134656	0.582581	0.221556	0.36199
COMTD1	brown	0.336345	0.159137	-0.336345	0.159137	0.39771	0.0917426
COPB2	brown	0.41376	0.0782377	-0.41376	0.0782377	0.410866	0.080557
COPG1	brown	0.40093	0.0889065	-0.40093	0.0889065	0.396612	0.0927251
COQ5	brown	0.434755	0.0628634	-0.434755	0.0628634	0.57987	0.00925702
COQ7	brown	0.309577	0.197132	-0.309577	0.197132	0.451747	0.0521786
COX15	brown	0.326463	0.172525	-0.326463	0.172525	0.509014	0.0260291
CPLANE1	brown	-0.10752	0.661295	0.10752	0.661295	0.328638	0.169515
CPNE1	brown	0.370832	0.118048	-0.370832	0.118048	0.502339	0.0283916
CPOX	brown	0.31159	0.194081	-0.31159	0.194081	0.673956	0.00155603
CPSF2	brown	0.40602	0.0845532	-0.40602	0.0845532	0.346599	0.146019
CPTP	brown	0.293737	0.222239	-0.293737	0.222239	0.638079	0.0032858
CREB3L2	brown	0.0267456	0.913452	-0.0267456	0.913452	0.261089	0.280291
CRISP3	brown	0.490514	0.032985	-0.490514	0.032985	0.313102	0.191811
CRKL	brown	0.373523	0.115197	-0.373523	0.115197	0.668701	0.00174666
CROT	brown	-0.142967	0.559297	0.142967	0.559297	0.235508	0.331744
CRYBG3	brown	0.141531	0.563291	-0.141531	0.563291	0.405961	0.0846028
CRYZ	brown	0.0553099	0.822062	-0.0553099	0.822062	0.0982737	0.688969
CS	brown	0.479648	0.0376965	-0.479648	0.0376965	0.640314	0.00314474
CSNK1G1	brown	0.461155	0.0468897	-0.461155	0.0468897	0.68628	0.00117603
CSTF1	brown	0.477951	0.038477	-0.477951	0.038477	0.527477	0.0202905
CTBP1	brown	0.537059	0.0177357	-0.537059	0.0177357	0.726707	0.00042467
CTCF	brown	0.104279	0.670951	-0.104279	0.670951	0.281687	0.242672
CTR9	brown	0.458068	0.0485778	-0.458068	0.0485778	0.564324	0.0118369
CUL4B	brown	0.136131	0.578421	-0.136131	0.578421	0.201909	0.407139
CXCR6	brown	0.00707467	0.977068	-0.00707467	0.977068	0.0935933	0.703125
CXorf38	brown	0.277604	0.249858	-0.277604	0.249858	0.575761	0.00988969
CYB561D1	brown	0.466826	0.0439057	-0.466826	0.0439057	0.783267	7.30564e-05
CYB5B	brown	0.293273	0.223004	-0.293273	0.223004	0.279556	0.246405
CYP1B1	brown	0.267758	0.267738	-0.267758	0.267738	0.326278	0.172782
CYP4V2	brown	0.10918	0.656371	-0.10918	0.656371	0.515483	0.0238895
DBT	brown	0.411344	0.0801705	-0.411344	0.0801705	0.519737	0.0225597
DCAF7	brown	0.383917	0.104645	-0.383917	0.104645	0.350577	0.141138
DCAKD	brown	0.229836	0.343856	-0.229836	0.343856	0.666491	0.00183243
DCLRE1B	brown	0.566582	0.0114298	-0.566582	0.0114298	0.763915	0.000140701
DCTN2	brown	0.56523	0.0116723	-0.56523	0.0116723	0.647874	0.00270421
DDIAS	brown	0.582353	0.00889074	-0.582353	0.00889074	0.657835	0.00220294
DDIT4	brown	-0.351988	0.139436	0.351988	0.139436	-0.49222	0.032289
DDX1	brown	0.289141	0.229894	-0.289141	0.229894	0.656322	0.00227366
DDX18	brown	0.0578485	0.814027	-0.0578485	0.814027	0.112597	0.646276
DDX54	brown	0.191927	0.431192	-0.191927	0.431192	0.138889	0.570672
DEFA3	brown	0.459933	0.0475526	-0.459933	0.0475526	0.254291	0.293454
DFFA	brown	0.117601	0.631596	-0.117601	0.631596	0.410936	0.0804997
DHDDS	brown	0.1958	0.421771	-0.1958	0.421771	0.539005	0.0172495
DHFR	brown	0.473461	0.0406017	-0.473461	0.0406017	0.28291	0.240545
DHFR2	brown	0.378831	0.109718	-0.378831	0.109718	0.6333	0.00360493
DHRS4L2	brown	-0.0124205	0.959751	0.0124205	0.959751	0.22776	0.348351
DHRS7B	brown	0.605717	0.00598597	-0.605717	0.00598597	0.633565	0.0035866
DHX33	brown	0.463482	0.0456475	-0.463482	0.0456475	0.849778	4.12435e-06
DMAC2L	brown	-0.120978	0.621765	0.120978	0.621765	0.206242	0.396927
DNAAF5	brown	0.344285	0.148911	-0.344285	0.148911	0.74752	0.000234213
DNAJB14	brown	-0.0350662	0.886672	0.0350662	0.886672	0.109536	0.655315
DNAJC14	brown	0.408424	0.0825525	-0.408424	0.0825525	0.498044	0.0299984
DNAJC16	brown	0.333346	0.163122	-0.333346	0.163122	0.664978	0.00189317
DNAJC5	brown	0.426974	0.0682701	-0.426974	0.0682701	0.375673	0.112955
DNAJC8	brown	0.22124	0.362693	-0.22124	0.362693	0.148041	0.545289
DOHH	brown	0.182387	0.45486	-0.182387	0.45486	0.514162	0.024315
DOK1	brown	0.723827	0.000459232	-0.723827	0.000459232	0.807036	2.96928e-05
DOLPP1	brown	0.0219224	0.929018	-0.0219224	0.929018	0.533627	0.0186195
DPAGT1	brown	0.420818	0.0727885	-0.420818	0.0727885	0.743303	0.000265399
DPM2	brown	0.212698	0.38198	-0.212698	0.38198	0.544002	0.0160495
DPP8	brown	0.43567	0.0622487	-0.43567	0.0622487	0.659875	0.00211043
DPY19L1	brown	0.0233419	0.924434	-0.0233419	0.924434	0.09211	0.707631
DRG1	brown	0.0413457	0.866538	-0.0413457	0.866538	0.324298	0.175556
DUOX1	brown	0.0540113	0.826178	-0.0540113	0.826178	0.570712	0.0107147
DUSP18	brown	0.421986	0.0719142	-0.421986	0.0719142	0.617065	0.00488588
DUSP2	brown	-0.669423	0.00171936	0.669423	0.00171936	-0.652183	0.00247691
DUSP5	brown	-0.519525	0.0226246	0.519525	0.0226246	-0.619869	0.00464131
DUSP7	brown	0.383605	0.104952	-0.383605	0.104952	0.438063	0.0606643
DXO_5	brown	-0.033612	0.891345	0.033612	0.891345	-0.0730486	0.76632
DYNC1LI2	brown	0.248446	0.305067	-0.248446	0.305067	0.271629	0.260616
DYNLT4	brown	-0.409946	0.0813048	0.409946	0.0813048	-0.482646	0.0363475
DYRK1B	brown	0.460455	0.0472688	-0.460455	0.0472688	0.318147	0.184367
EARS2	brown	0.269582	0.264367	-0.269582	0.264367	0.674732	0.00152942
ECI1	brown	0.225025	0.354327	-0.225025	0.354327	0.403089	0.0870402
EEF1AKMT2	brown	-0.0592053	0.809741	0.0592053	0.809741	0.126472	0.605901
EEF1AKNMT	brown	0.400091	0.0896388	-0.400091	0.0896388	0.824952	1.38413e-05
EFNA4	brown	0.384872	0.103712	-0.384872	0.103712	0.590542	0.00776525
EIF2S1	brown	0.405755	0.0847758	-0.405755	0.0847758	0.631946	0.00369984
EIF2S2	brown	0.514776	0.0241165	-0.514776	0.0241165	0.587177	0.00821281
EIF3B	brown	0.414995	0.0772624	-0.414995	0.0772624	0.714958	0.000580931
EIF3D	brown	0.0624342	0.799561	-0.0624342	0.799561	0.339787	0.154646
EIF3J	brown	-0.141842	0.562426	0.141842	0.562426	0.0482335	0.844544
EIF5B	brown	0.213235	0.380751	-0.213235	0.380751	0.318244	0.184226
ELAC1	brown	0.426784	0.0684064	-0.426784	0.0684064	0.613667	0.0051962
ELAVL1	brown	0.373509	0.115212	-0.373509	0.115212	0.454147	0.0507887
ELMOD2	brown	0.257546	0.287106	-0.257546	0.287106	0.346127	0.146606
ELP3	brown	0.398392	0.0911364	-0.398392	0.0911364	0.582893	0.00881262
EMC3	brown	0.0283339	0.908332	-0.0283339	0.908332	-0.245007	0.312028
ENTPD7	brown	0.350086	0.141735	-0.350086	0.141735	0.243878	0.314334
EOMES	brown	0.330125	0.167477	-0.330125	0.167477	0.2487	0.304558
EPRS1	brown	0.250779	0.3004	-0.250779	0.3004	0.493322	0.0318454
ERCC4	brown	0.263026	0.276608	-0.263026	0.276608	0.734788	0.000339223
EREG	brown	-0.560845	0.0124866	0.560845	0.0124866	-0.528969	0.0198747
ERLIN1	brown	0.533324	0.0186992	-0.533324	0.0186992	0.654334	0.0023695
ERLIN2	brown	0.50321	0.0280744	-0.50321	0.0280744	0.678426	0.00140786
ESF1	brown	-0.00173758	0.994367	0.00173758	0.994367	0.365611	0.123723
ESYT1	brown	0.324534	0.175224	-0.324534	0.175224	0.692361	0.0010193
ETS1	brown	0.0961677	0.695326	-0.0961677	0.695326	0.163333	0.504052
EWSR1	brown	0.223976	0.356635	-0.223976	0.356635	0.319806	0.181962
EXO5	brown	0.596442	0.00702846	-0.596442	0.00702846	0.66716	0.00180612
EXOC2	brown	0.164087	0.502058	-0.164087	0.502058	0.364712	0.124719
EXOSC5	brown	0.58231	0.00889692	-0.58231	0.00889692	0.708279	0.000689585
FAHD1	brown	0.218773	0.368205	-0.218773	0.368205	0.575297	0.00996337
FAHD2A	brown	0.512427	0.0248824	-0.512427	0.0248824	0.709259	0.00067265
FAM114A2	brown	0.473675	0.0404988	-0.473675	0.0404988	0.745808	0.000246478
FAM168A	brown	0.438071	0.0606593	-0.438071	0.0606593	0.743899	0.000260787
FAM207A	brown	-0.0929044	0.705216	0.0929044	0.705216	0.17811	0.465684
FAM210A	brown	-0.00473603	0.984648	0.00473603	0.984648	0.184764	0.4489
FAM217B	brown	0.432876	0.0641384	-0.432876	0.0641384	0.483368	0.0360284
FAM234B	brown	-0.188823	0.43882	0.188823	0.43882	0.185925	0.446006
FAM78A	brown	0.410016	0.0812472	-0.410016	0.0812472	0.622716	0.00440335
FARSA	brown	0.583726	0.00869339	-0.583726	0.00869339	0.834583	8.85848e-06
FASLG	brown	0.36343	0.12615	-0.36343	0.12615	0.261678	0.279168
FBXL18	brown	0.45346	0.0511833	-0.45346	0.0511833	0.529343	0.0197713
FBXO30	brown	0.214464	0.377947	-0.214464	0.377947	0.340535	0.153682
FBXO45	brown	0.377339	0.111238	-0.377339	0.111238	0.64399	0.00292369
FBXO5	brown	0.134066	0.58425	-0.134066	0.58425	0.173767	0.476804
FBXW2	brown	0.445202	0.0561172	-0.445202	0.0561172	0.642342	0.00302114
FCF1	brown	0.187466	0.442176	-0.187466	0.442176	0.311641	0.194004
FDPS	brown	0.416251	0.0762806	-0.416251	0.0762806	0.755111	0.000185883
FEM1A	brown	0.378833	0.109716	-0.378833	0.109716	0.561714	0.0123217
FEM1B	brown	0.165212	0.49909	-0.165212	0.49909	0.246875	0.308236
FGFR1OP2	brown	0.228075	0.347668	-0.228075	0.347668	0.377223	0.111357
FH	brown	0.426764	0.0684208	-0.426764	0.0684208	0.612871	0.00527125
FIP1L1	brown	0.3115	0.194218	-0.3115	0.194218	0.512961	0.0247067
FN1	brown	0.595242	0.00717343	-0.595242	0.00717343	0.499784	0.0293389
FNTA	brown	0.544794	0.0158657	-0.544794	0.0158657	0.881203	6.27222e-07
FOXK1	brown	0.0204386	0.933812	-0.0204386	0.933812	0.242936	0.316265
FOXM1	brown	0.300007	0.212062	-0.300007	0.212062	0.342576	0.151072
FPGT	brown	0.516293	0.0236316	-0.516293	0.0236316	0.559271	0.0127899
FRYL	brown	0.0917957	0.708587	-0.0917957	0.708587	0.211734	0.384193
FUBP3	brown	0.296928	0.217021	-0.296928	0.217021	0.549087	0.0148978
FYCO1	brown	0.0807105	0.742563	-0.0807105	0.742563	0.226662	0.350745
FZD6	brown	0.185022	0.448257	-0.185022	0.448257	0.361339	0.128508
G3BP1	brown	0.156181	0.523151	-0.156181	0.523151	0.334657	0.161371
G6PC3	brown	0.442891	0.0575595	-0.442891	0.0575595	0.429877	0.0662137
GABPA	brown	0.235664	0.331414	-0.235664	0.331414	0.332178	0.164692
GADD45B	brown	-0.380664	0.10787	0.380664	0.10787	-0.291857	0.22535
GALNT7	brown	0.372624	0.116144	-0.372624	0.116144	0.434319	0.0631575
GAN	brown	0.0547387	0.823871	-0.0547387	0.823871	0.0834947	0.733984
GAR1	brown	0.382293	0.106246	-0.382293	0.106246	0.337686	0.157377
GART	brown	0.508631	0.0261605	-0.508631	0.0261605	0.636644	0.00337909
GAS1	brown	0.176005	0.471057	-0.176005	0.471057	0.364499	0.124957
GBA_1	brown	0.264759	0.27334	-0.264759	0.27334	-0.0248852	0.919453
GBF1	brown	0.239088	0.324229	-0.239088	0.324229	0.484191	0.0356673
GCLM	brown	0.426412	0.0686736	-0.426412	0.0686736	0.220934	0.363375
GEMIN5	brown	0.462206	0.0463257	-0.462206	0.0463257	0.541933	0.016538
GFER	brown	0.0968924	0.693136	-0.0968924	0.693136	0.339494	0.155025
GFUS_1	brown	0.136375	0.577733	-0.136375	0.577733	0.198402	0.415505
GGH	brown	0.220687	0.363925	-0.220687	0.363925	0.16736	0.493447
GIGYF2	brown	0.292282	0.224645	-0.292282	0.224645	0.357408	0.133026
GIMAP1	brown	0.442776	0.0576326	-0.442776	0.0576326	0.703733	0.000772954
GIMAP2	brown	0.439611	0.0596557	-0.439611	0.0596557	0.478657	0.0381508
GIMAP4	brown	0.518206	0.0230314	-0.518206	0.0230314	0.465727	0.0444725
GIMAP6	brown	0.506634	0.0268533	-0.506634	0.0268533	0.487183	0.0343777
GIMAP7	brown	0.571981	0.0105022	-0.571981	0.0105022	0.653979	0.00238692
GIMAP8	brown	0.653594	0.00240596	-0.653594	0.00240596	0.711632	0.000633076
GINS2	brown	0.246152	0.3097	-0.246152	0.3097	0.0908931	0.711335
GINS3	brown	0.291087	0.226633	-0.291087	0.226633	0.289712	0.228935
GLCE	brown	0.274931	0.254635	-0.274931	0.254635	0.4399	0.0594686
GLE1	brown	0.438253	0.0605398	-0.438253	0.0605398	0.447695	0.0545912
GLMP	brown	0.166686	0.495215	-0.166686	0.495215	0.364081	0.125422
GLOD4	brown	0.178589	0.464463	-0.178589	0.464463	0.249088	0.303779
GLRX5	brown	0.350687	0.141005	-0.350687	0.141005	0.410995	0.0804525
GMPR2	brown	0.150623	0.538221	-0.150623	0.538221	0.290794	0.227122
GMPS	brown	0.244098	0.313884	-0.244098	0.313884	0.390571	0.0982669
GNL3L	brown	0.241471	0.319284	-0.241471	0.319284	0.236007	0.33069
GNPDA1	brown	0.487642	0.0341834	-0.487642	0.0341834	0.443852	0.0569562
GOLGA8O_1	brown	0.474624	0.040043	-0.474624	0.040043	0.337294	0.15789
GORASP2	brown	0.121796	0.619393	-0.121796	0.619393	0.132386	0.58901
GOT2	brown	0.41249	0.0792488	-0.41249	0.0792488	0.624707	0.00424303
GPALPP1	brown	0.209241	0.389946	-0.209241	0.389946	0.579507	0.00931149
GPATCH4	brown	0.287633	0.232444	-0.287633	0.232444	0.303857	0.20597
GPN3	brown	0.546354	0.0155084	-0.546354	0.0155084	0.662182	0.00200979
GPR107	brown	0.505744	0.0271666	-0.505744	0.0271666	0.57227	0.0104543
GPR157	brown	0.413671	0.0783079	-0.413671	0.0783079	0.51703	0.0233992
GPR25	brown	0.0765904	0.755312	-0.0765904	0.755312	0.370714	0.118174
GPR52	brown	-0.327452	0.171151	0.327452	0.171151	-0.663034	0.00197362
GPSM2	brown	0.292895	0.223628	-0.292895	0.223628	0.43541	0.0624228
GRM2	brown	-0.553041	0.0140488	0.553041	0.0140488	-0.281339	0.243279
GRSF1	brown	0.379062	0.109483	-0.379062	0.109483	0.576616	0.00975528
GTF2E1	brown	0.407471	0.0833419	-0.407471	0.0833419	0.63595	0.00342497
GTF2H4_2	brown	0.0344612	0.888616	-0.0344612	0.888616	0.319915	0.181806
GYS1	brown	0.426338	0.0687273	-0.426338	0.0687273	0.597354	0.00691978
H2BC4	brown	0.0124399	0.959688	-0.0124399	0.959688	-0.33093	0.166381
HACD3	brown	0.305885	0.202806	-0.305885	0.202806	0.204513	0.400986
HASPIN	brown	0.284736	0.237392	-0.284736	0.237392	0.274548	0.255324
HAT1	brown	0.252189	0.297599	-0.252189	0.297599	0.0445826	0.856189
HAUS6	brown	0.245232	0.31157	-0.245232	0.31157	0.611819	0.00537174
HAUS7	brown	0.122623	0.616999	-0.122623	0.616999	0.430671	0.0656598
HCCS	brown	0.615737	0.00500531	-0.615737	0.00500531	0.744996	0.000252481
HDAC4	brown	0.617619	0.0048367	-0.617619	0.0048367	0.357476	0.132946
HDHD5	brown	0.395231	0.0939717	-0.395231	0.0939717	0.805357	3.17674e-05
HEATR1	brown	0.212118	0.383311	-0.212118	0.383311	0.477832	0.0385321
HECTD3	brown	0.568547	0.0110849	-0.568547	0.0110849	0.775309	9.63882e-05
HELLS	brown	0.127644	0.602538	-0.127644	0.602538	0.261685	0.279155
HERC1	brown	0.250145	0.301663	-0.250145	0.301663	0.592326	0.00753618
HFE	brown	0.312922	0.192081	-0.312922	0.192081	0.319191	0.182851
HGSNAT	brown	0.361597	0.128215	-0.361597	0.128215	0.479037	0.0379761
HIF1AN	brown	0.348225	0.144011	-0.348225	0.144011	0.458703	0.0482271
HINT3	brown	-0.158877	0.51591	0.158877	0.51591	0.00729939	0.97634
HIPK2	brown	0.141462	0.563484	-0.141462	0.563484	0.113801	0.642732
HJURP	brown	0.320505	0.180954	-0.320505	0.180954	0.169616	0.487556
HLTF	brown	0.255466	0.291152	-0.255466	0.291152	0.625219	0.00420257
HNRNPD	brown	-0.178951	0.463545	0.178951	0.463545	0.236481	0.329691
HNRNPF	brown	0.538711	0.0173223	-0.538711	0.0173223	0.487665	0.0341735
HOMEZ	brown	0.538761	0.0173097	-0.538761	0.0173097	0.778281	8.70251e-05
HOOK3	brown	0.151525	0.53576	-0.151525	0.53576	0.235121	0.332561
HPS6	brown	0.511727	0.0251144	-0.511727	0.0251144	0.350418	0.141331
HSD17B10	brown	0.327345	0.1713	-0.327345	0.1713	0.439472	0.0597456
HSPA5	brown	-0.361282	0.128574	0.361282	0.128574	-0.420773	0.0728218
HTT	brown	0.272575	0.258893	-0.272575	0.258893	0.586554	0.00829795
HUWE1	brown	-0.0282769	0.908516	0.0282769	0.908516	0.214819	0.37714
IARS2	brown	0.246304	0.309393	-0.246304	0.309393	0.416482	0.0761013
ICE1	brown	-0.0306599	0.900841	0.0306599	0.900841	0.351194	0.140392
ID1	brown	-0.269445	0.26462	0.269445	0.26462	-0.0651428	0.791044
ID2	brown	-0.210908	0.386092	0.210908	0.386092	-0.324608	0.17512
IDE	brown	0.162635	0.505901	-0.162635	0.505901	0.474156	0.0402673
IGBP1	brown	0.0814292	0.740345	-0.0814292	0.740345	0.238185	0.326114
IGFBP4	brown	0.365215	0.124161	-0.365215	0.124161	0.146294	0.550095
IGIP	brown	0.420663	0.0729045	-0.420663	0.0729045	0.739978	0.000292416
IK	brown	0.125679	0.60818	-0.125679	0.60818	0.117673	0.631388
IL16	brown	0.507113	0.0266857	-0.507113	0.0266857	0.782622	7.4748e-05
IMMT	brown	0.401317	0.0885695	-0.401317	0.0885695	0.61851	0.00475854
INIP	brown	0.374034	0.114662	-0.374034	0.114662	0.413297	0.0786047
INSIG2	brown	0.439376	0.059808	-0.439376	0.059808	0.42627	0.0687762
INTS13	brown	0.391311	0.0975761	-0.391311	0.0975761	0.65411	0.00238047
INTS2	brown	0.34427	0.14893	-0.34427	0.14893	0.620247	0.00460913
INTS5	brown	0.427538	0.0678669	-0.427538	0.0678669	0.637018	0.00335458
INTS7	brown	0.00965073	0.968722	-0.00965073	0.968722	0.297659	0.215837
INTS9	brown	0.358847	0.131359	-0.358847	0.131359	0.434571	0.0629871
IPO13	brown	0.406298	0.0843206	-0.406298	0.0843206	0.646757	0.00276591
IPO5	brown	0.0302401	0.902192	-0.0302401	0.902192	0.183538	0.451971
IPO8	brown	0.187877	0.441159	-0.187877	0.441159	0.303852	0.205977
IPP	brown	0.215887	0.374714	-0.215887	0.374714	0.584489	0.00858525
IQCG	brown	0.344612	0.148501	-0.344612	0.148501	0.634618	0.00351445
IREB2	brown	0.207157	0.394791	-0.207157	0.394791	0.328257	0.170039
IRF2BP2	brown	-0.692518	0.0010155	0.692518	0.0010155	-0.719056	0.000521687
ISCA2	brown	0.361686	0.128115	-0.361686	0.128115	0.532551	0.0189037
ITGB1BP1	brown	0.373569	0.115149	-0.373569	0.115149	0.667388	0.0017972
JAGN1	brown	0.23516	0.33248	-0.23516	0.33248	0.325043	0.174509
JRK	brown	0.283214	0.240018	-0.283214	0.240018	0.514911	0.024073
KBTBD6	brown	0.432327	0.0645145	-0.432327	0.0645145	0.568631	0.0110703
KBTBD7	brown	0.581287	0.00904644	-0.581287	0.00904644	0.437915	0.0607616
KCTD18	brown	0.375582	0.113049	-0.375582	0.113049	0.769671	0.000116535
KCTD5	brown	0.300605	0.211109	-0.300605	0.211109	0.292504	0.224276
KDM3B	brown	0.639191	0.00321498	-0.639191	0.00321498	0.659766	0.0021153
KDM4A	brown	0.316327	0.18703	-0.316327	0.18703	0.294093	0.221652
KDSR	brown	-0.0987145	0.68764	0.0987145	0.68764	0.0923293	0.706964
KHSRP	brown	-0.00582011	0.981134	0.00582011	0.981134	0.136016	0.578743
KIAA0040	brown	0.273723	0.256814	-0.273723	0.256814	0.47186	0.041381
KIF20A	brown	0.365207	0.124171	-0.365207	0.124171	0.266074	0.270874
KLHDC4	brown	-0.0246626	0.920171	0.0246626	0.920171	0.225759	0.352718
KLHL42	brown	0.292614	0.224094	-0.292614	0.224094	0.649059	0.00264002
KLHL9	brown	0.241261	0.319718	-0.241261	0.319718	0.491945	0.0324004
KLRC1	brown	-0.0835458	0.733827	0.0835458	0.733827	0.162411	0.506496
KMT5B	brown	0.297141	0.216676	-0.297141	0.216676	0.679835	0.00136366
KNOP1	brown	0.366653	0.122576	-0.366653	0.122576	0.402729	0.0873497
KRCC1	brown	0.535338	0.0181745	-0.535338	0.0181745	0.681031	0.00132707
LARP4B	brown	0.533293	0.0187074	-0.533293	0.0187074	0.737572	0.000313384
LARP7	brown	0.152186	0.533962	-0.152186	0.533962	0.217763	0.370476
LAX1	brown	0.141499	0.563381	-0.141499	0.563381	0.5253	0.0209096
LCMT1	brown	0.208884	0.390773	-0.208884	0.390773	0.354472	0.136472
LCN2	brown	0.59961	0.00665693	-0.59961	0.00665693	0.355765	0.134947
LEO1	brown	0.3939	0.0951842	-0.3939	0.0951842	0.626998	0.00406448
LILRA6_4	brown	0.206753	0.395733	-0.206753	0.395733	0.445626	0.0558555
LIMA1	brown	0.119057	0.627352	-0.119057	0.627352	0.253803	0.294413
LIX1L	brown	0.37937	0.109172	-0.37937	0.109172	0.379515	0.109025
LOC107987044	brown	-0.388421	0.100296	0.388421	0.100296	-0.173888	0.476492
LOC107987285	brown	0.526206	0.0206503	-0.526206	0.0206503	0.396001	0.0932756
LRRC8D	brown	0.531087	0.0192958	-0.531087	0.0192958	0.636594	0.00338238
LSM14A	brown	0.340326	0.153951	-0.340326	0.153951	0.111801	0.648621
LSM14B	brown	0.193576	0.427166	-0.193576	0.427166	0.487798	0.0341175
LSM3	brown	0.166181	0.496541	-0.166181	0.496541	0.133339	0.586309
LTA4H	brown	0.448003	0.0544051	-0.448003	0.0544051	0.39292	0.0960843
LTF	brown	0.529831	0.0196374	-0.529831	0.0196374	0.309746	0.196873
LYRM1	brown	-0.157927	0.518458	0.157927	0.518458	-0.455586	0.0499684
LZTFL1	brown	-0.039557	0.872266	0.039557	0.872266	0.318839	0.183362
MANEA	brown	0.331696	0.165343	-0.331696	0.165343	0.558701	0.0129012
MAP3K7	brown	0.302602	0.207943	-0.302602	0.207943	0.667766	0.00178252
MAP7D3	brown	0.40334	0.0868248	-0.40334	0.0868248	0.74699	0.000237952
MAT2B	brown	0.365637	0.123694	-0.365637	0.123694	0.298818	0.213968
MAU2	brown	0.243061	0.316008	-0.243061	0.316008	0.627383	0.00403507
MAVS	brown	0.270727	0.262264	-0.270727	0.262264	0.539373	0.0171588
MBNL3	brown	0.189702	0.436652	-0.189702	0.436652	0.267402	0.2684
MCM2	brown	0.323698	0.176403	-0.323698	0.176403	0.264706	0.27344
MCM3	brown	0.303634	0.206319	-0.303634	0.206319	0.455468	0.0500354
MCM4	brown	0.204811	0.400284	-0.204811	0.400284	0.18939	0.43742
MCM5	brown	0.254669	0.292712	-0.254669	0.292712	0.405294	0.0851641
MCU	brown	0.681796	0.0013041	-0.681796	0.0013041	0.610824	0.00546819
MDH1	brown	0.306057	0.202539	-0.306057	0.202539	0.432261	0.0645598
MEAK7	brown	0.376517	0.112083	-0.376517	0.112083	0.408844	0.0822074
MECP2	brown	0.138923	0.570575	-0.138923	0.570575	0.227461	0.349003
MED19	brown	0.103883	0.672133	-0.103883	0.672133	0.0951278	0.698473
MED20	brown	0.408694	0.0823301	-0.408694	0.0823301	0.454882	0.0503683
MED24	brown	0.28421	0.238296	-0.28421	0.238296	0.742397	0.00027254
METAP1	brown	0.187922	0.441047	-0.187922	0.441047	0.523477	0.0214394
METAP2	brown	0.277813	0.249487	-0.277813	0.249487	0.359185	0.13097
MFAP3	brown	0.360413	0.129563	-0.360413	0.129563	0.30704	0.201019
MFSD9	brown	0.170014	0.486521	-0.170014	0.486521	0.445221	0.0561054
MIDN	brown	-0.316784	0.186359	0.316784	0.186359	-0.233305	0.336417
MIEF1	brown	0.330899	0.166424	-0.330899	0.166424	0.347164	0.145319
MINDY2	brown	0.111516	0.649463	-0.111516	0.649463	0.294855	0.2204
MINPP1	brown	0.242015	0.318161	-0.242015	0.318161	0.376044	0.112571
MKI67	brown	0.184865	0.448648	-0.184865	0.448648	0.117004	0.633342
MLF2	brown	-0.41235	0.0793609	0.41235	0.0793609	-0.666395	0.00183625
MLH1	brown	0.269296	0.264893	-0.269296	0.264893	0.327801	0.170668
MLX	brown	0.623787	0.00431648	-0.623787	0.00431648	0.798898	4.09497e-05
MLYCD	brown	0.478525	0.0382115	-0.478525	0.0382115	0.693719	0.000986813
MMP8	brown	0.532776	0.0188438	-0.532776	0.0188438	0.311586	0.194088
MOB3C	brown	0.322286	0.178406	-0.322286	0.178406	0.672586	0.00160397
MON1A	brown	0.243877	0.314335	-0.243877	0.314335	0.702146	0.000803967
MOSPD2	brown	0.560094	0.0126307	-0.560094	0.0126307	0.507254	0.0266366
MPHOSPH6	brown	-0.00260161	0.991566	0.00260161	0.991566	0.376442	0.11216
MRFAP1L1	brown	0.399021	0.0905801	-0.399021	0.0905801	0.496946	0.0304201
MRPL13	brown	0.285855	0.235472	-0.285855	0.235472	0.28684	0.233791
MRPL15	brown	0.639469	0.00319746	-0.639469	0.00319746	0.63693	0.00336029
MRPL19	brown	0.289433	0.229403	-0.289433	0.229403	0.326186	0.17291
MRPL27	brown	0.252293	0.297393	-0.252293	0.297393	0.144999	0.553667
MRPL3	brown	0.254738	0.292577	-0.254738	0.292577	0.32291	0.177519
MRPL30	brown	0.3554	0.135376	-0.3554	0.135376	0.543784	0.0161005
MRPL34	brown	0.343474	0.149935	-0.343474	0.149935	0.628082	0.00398218
MRPL37	brown	0.413147	0.0787246	-0.413147	0.0787246	0.716522	0.000557678
MRPL48	brown	0.337967	0.15701	-0.337967	0.15701	0.432063	0.0646962
MRPS10	brown	0.135322	0.580701	-0.135322	0.580701	0.0702642	0.775005
MRPS14	brown	0.513109	0.0246582	-0.513109	0.0246582	0.592973	0.00745437
MRPS16	brown	0.468199	0.043206	-0.468199	0.043206	0.557599	0.0131185
MRPS2	brown	0.402071	0.0879163	-0.402071	0.0879163	0.598491	0.00678624
MRPS23	brown	0.506976	0.0267337	-0.506976	0.0267337	0.614805	0.00509053
MRPS27	brown	0.352443	0.138889	-0.352443	0.138889	0.461861	0.0465103
MRPS7	brown	0.378646	0.109905	-0.378646	0.109905	0.647967	0.00269914
MRS2	brown	0.522408	0.0217552	-0.522408	0.0217552	0.645163	0.00285588
MRTO4	brown	0.412952	0.0788797	-0.412952	0.0788797	0.279596	0.246335
MSANTD4	brown	0.20463	0.40071	-0.20463	0.40071	0.390913	0.0979473
MTA2	brown	0.451441	0.0523578	-0.451441	0.0523578	0.861268	2.1848e-06
MTHFD1	brown	0.268403	0.266543	-0.268403	0.266543	0.519302	0.0226931
MTMR1	brown	0.0247337	0.919941	-0.0247337	0.919941	0.378915	0.109632
MTREX	brown	0.260248	0.281901	-0.260248	0.281901	0.383018	0.105529
MYCL	brown	0.47591	0.039432	-0.47591	0.039432	0.532758	0.0188486
NAA20	brown	0.376143	0.112469	-0.376143	0.112469	0.468446	0.0430807
NAGS	brown	0.589742	0.00786985	-0.589742	0.00786985	0.61544	0.00503233
NARS1	brown	0.362927	0.126714	-0.362927	0.126714	0.439445	0.0597631
NAT10	brown	0.264685	0.273478	-0.264685	0.273478	0.656685	0.00225654
NBPF3	brown	-0.00836799	0.972878	0.00836799	0.972878	0.371648	0.117179
NCAPD2	brown	0.275653	0.253339	-0.275653	0.253339	0.510555	0.0255065
NCAPG2	brown	0.251065	0.29983	-0.251065	0.29983	0.279746	0.246071
NCOR1	brown	0.334954	0.160976	-0.334954	0.160976	0.482588	0.0363734
NDUFA8	brown	0.584919	0.00852474	-0.584919	0.00852474	0.755136	0.000185739
NDUFB7	brown	0.310551	0.195651	-0.310551	0.195651	0.631732	0.0037151
NDUFS2	brown	0.529405	0.0197542	-0.529405	0.0197542	0.638521	0.00325753
NEFH	brown	0.330667	0.166739	-0.330667	0.166739	0.359087	0.131082
NEK4	brown	0.33996	0.154423	-0.33996	0.154423	0.501165	0.028824
NEK6	brown	0.405029	0.0853879	-0.405029	0.0853879	0.359387	0.130738
NEK9	brown	0.352228	0.139147	-0.352228	0.139147	0.709784	0.000663716
NFIL3	brown	-0.606857	0.00586707	0.606857	0.00586707	-0.77234	0.000106593
NFYA	brown	-0.687962	0.0011308	0.687962	0.0011308	-0.541396	0.0166667
NHLRC2	brown	0.287199	0.23318	-0.287199	0.23318	0.522281	0.0217929
NHLRC3	brown	0.178737	0.464088	-0.178737	0.464088	0.423609	0.070713
NLK	brown	0.309881	0.196668	-0.309881	0.196668	0.560416	0.0125688
NLN	brown	0.305375	0.203599	-0.305375	0.203599	0.479078	0.0379574
NME1	brown	0.354555	0.136373	-0.354555	0.136373	0.262904	0.276841
NME6	brown	0.399451	0.090201	-0.399451	0.090201	0.612773	0.00528051
NMNAT1	brown	0.469028	0.0427871	-0.469028	0.0427871	0.555928	0.0134536
NMRK1	brown	-0.136728	0.576738	0.136728	0.576738	-0.198081	0.416275
NMT1	brown	0.374178	0.11451	-0.374178	0.11451	0.787583	6.25616e-05
NOA1	brown	0.412418	0.0793067	-0.412418	0.0793067	0.816798	1.97896e-05
NOB1	brown	0.181949	0.455964	-0.181949	0.455964	0.249553	0.302848
NOC4L_1	brown	0.189096	0.438146	-0.189096	0.438146	0.126843	0.604837
NOP14	brown	0.243314	0.31549	-0.243314	0.31549	0.588877	0.00798417
NPIPB13_1	brown	0.273234	0.257697	-0.273234	0.257697	0.290346	0.227871
NPTX1	brown	0.687873	0.00113316	-0.687873	0.00113316	0.292804	0.223778
NSD2	brown	-0.134395	0.58332	0.134395	0.58332	0.228176	0.347447
NSDHL	brown	0.495086	0.0311454	-0.495086	0.0311454	0.433936	0.0634169
NTHL1	brown	0.359919	0.130127	-0.359919	0.130127	0.640689	0.00312161
NTPCR	brown	0.237862	0.32679	-0.237862	0.32679	0.446019	0.0556135
NUBP1	brown	0.114633	0.640287	-0.114633	0.640287	0.11554	0.637626
NUCKS1	brown	0.242557	0.317045	-0.242557	0.317045	0.0851335	0.728948
NUDT21	brown	0.27484	0.254799	-0.27484	0.254799	0.357707	0.132678
NUP214	brown	0.600256	0.00658317	-0.600256	0.00658317	0.671995	0.00162504
NUP43	brown	0.409497	0.0816717	-0.409497	0.0816717	0.610203	0.00552916
NUP50	brown	0.613336	0.0052273	-0.613336	0.0052273	0.570078	0.0108219
NUP62	brown	0.458487	0.0483465	-0.458487	0.0483465	0.512992	0.0246963
NUSAP1	brown	0.175119	0.473328	-0.175119	0.473328	0.0314005	0.898457
OBI1	brown	0.342547	0.15111	-0.342547	0.15111	0.317788	0.18489
OGFOD1	brown	0.359252	0.130893	-0.359252	0.130893	0.632829	0.00363771
OGFOD3	brown	0.222307	0.360324	-0.222307	0.360324	0.630322	0.00381647
OLA1	brown	0.297056	0.216813	-0.297056	0.216813	0.322464	0.178153
OPA1	brown	0.0895127	0.715544	-0.0895127	0.715544	0.17255	0.479945
ORAI3	brown	0.630963	0.00377006	-0.630963	0.00377006	0.748264	0.00022905
OXCT2	brown	0.111584	0.649261	-0.111584	0.649261	0.175226	0.473053
OXR1	brown	0.248594	0.304771	-0.248594	0.304771	0.359211	0.13094
PABIR1	brown	0.518459	0.022953	-0.518459	0.022953	0.66422	0.00192422
PAGR1	brown	0.381106	0.107427	-0.381106	0.107427	0.72814	0.000408321
PAICS	brown	0.400127	0.0896072	-0.400127	0.0896072	0.540479	0.0168884
PAIP1	brown	-0.0157588	0.948946	0.0157588	0.948946	0.217191	0.371764
PANK2	brown	0.716575	0.000556903	-0.716575	0.000556903	0.803994	3.35419e-05
PAQR8	brown	0.371242	0.117611	-0.371242	0.117611	0.445767	0.0557686
PARG	brown	0.326603	0.17233	-0.326603	0.17233	0.463347	0.0457186
PARL	brown	0.339733	0.154716	-0.339733	0.154716	0.38637	0.10226
PARP1	brown	0.32111	0.180087	-0.32111	0.180087	0.402916	0.0871884
PARS2	brown	0.500117	0.0292142	-0.500117	0.0292142	0.758605	0.000166664
PCNX4	brown	0.180156	0.460489	-0.180156	0.460489	0.435634	0.0622729
PDHB	brown	0.320348	0.18118	-0.320348	0.18118	0.360543	0.129414
PDIK1L	brown	0.340943	0.153159	-0.340943	0.153159	0.503381	0.0280124
PDK3	brown	0.176134	0.470727	-0.176134	0.470727	0.357743	0.132636
PEX11B	brown	0.266767	0.269581	-0.266767	0.269581	0.347011	0.145509
PGAM5	brown	0.303149	0.207081	-0.303149	0.207081	0.601346	0.00646027
PGM2L1	brown	-0.0921925	0.70738	0.0921925	0.70738	0.0250917	0.918787
PHACTR4	brown	-0.0403185	0.869827	0.0403185	0.869827	0.287587	0.232522
PHAX	brown	0.281932	0.242244	-0.281932	0.242244	0.417511	0.0753052
PHF20	brown	0.14707	0.547956	-0.14707	0.547956	0.330017	0.167625
PHF8	brown	0.284332	0.238086	-0.284332	0.238086	0.371221	0.117633
PHGDH	brown	0.0496355	0.84008	-0.0496355	0.84008	0.450416	0.052962
PIANP	brown	0.27408	0.256168	-0.27408	0.256168	0.437382	0.0611121
PIAS4	brown	0.231073	0.341192	-0.231073	0.341192	0.408747	0.0822871
PIGM	brown	0.363879	0.125648	-0.363879	0.125648	0.676573	0.00146779
PIGN	brown	0.0878329	0.720676	-0.0878329	0.720676	0.202269	0.406285
PIGV	brown	0.389249	0.0995118	-0.389249	0.0995118	0.612475	0.00530886
PIK3C3	brown	0.383437	0.105116	-0.383437	0.105116	0.493444	0.0317965
PIN4	brown	0.507273	0.0266301	-0.507273	0.0266301	0.508149	0.0263265
PLA2G15	brown	0.573069	0.0103228	-0.573069	0.0103228	0.699257	0.000863145
PLEKHA1	brown	0.124085	0.612774	-0.124085	0.612774	0.145697	0.55174
PLK1	brown	0.389793	0.0989984	-0.389793	0.0989984	0.416086	0.0764094
PLK4	brown	0.00141348	0.995418	-0.00141348	0.995418	0.00345896	0.988787
PLPBP	brown	0.365641	0.12369	-0.365641	0.12369	0.628121	0.00397921
PLPP6	brown	0.566901	0.0113733	-0.566901	0.0113733	0.578695	0.00943442
PNPO	brown	0.543323	0.0162086	-0.543323	0.0162086	0.656209	0.00227903
PNRC1	brown	-0.651723	0.00250039	0.651723	0.00250039	-0.670127	0.0016931
POC1B	brown	0.583763	0.00868801	-0.583763	0.00868801	0.657499	0.00221849
POLD3	brown	0.370941	0.117932	-0.370941	0.117932	0.559096	0.012824
POLR1A	brown	0.232056	0.339085	-0.232056	0.339085	0.261168	0.280141
POLR1B	brown	0.130412	0.594628	-0.130412	0.594628	0.493415	0.0318082
POLR2B	brown	0.400133	0.0896024	-0.400133	0.0896024	0.372681	0.116084
POLR2D	brown	0.278865	0.247624	-0.278865	0.247624	0.640981	0.00310363
POLR2G	brown	0.268884	0.265655	-0.268884	0.265655	0.515684	0.0238253
POP4	brown	0.396627	0.0927122	-0.396627	0.0927122	0.201794	0.407412
PPA1	brown	0.193575	0.42717	-0.193575	0.42717	0.298672	0.214204
PPA2	brown	0.270825	0.262086	-0.270825	0.262086	0.375347	0.113292
PPIA	brown	0.371037	0.117829	-0.371037	0.117829	0.347574	0.144812
PPIL1	brown	0.320592	0.18083	-0.320592	0.18083	0.330472	0.167005
PPIP5K2	brown	0.311515	0.194194	-0.311515	0.194194	0.418146	0.0748169
PPM1L	brown	0.348578	0.143577	-0.348578	0.143577	0.319516	0.182381
PPME1	brown	0.460051	0.0474884	-0.460051	0.0474884	0.744587	0.000255554
PPP1R15A	brown	-0.616846	0.00490538	0.616846	0.00490538	-0.725105	0.000443607
PPP1R8	brown	0.382057	0.10648	-0.382057	0.10648	0.313444	0.1913
PPP2R1A	brown	0.275739	0.253185	-0.275739	0.253185	0.136461	0.57749
PREP	brown	0.289791	0.228802	-0.289791	0.228802	0.312499	0.192715
PREPL	brown	0.403511	0.0866789	-0.403511	0.0866789	0.763698	0.000141692
PRKAA1	brown	0.156422	0.522502	-0.156422	0.522502	0.257374	0.287439
PRKACB	brown	0.28078	0.244255	-0.28078	0.244255	0.327879	0.170561
PRKAG1	brown	0.384616	0.103962	-0.384616	0.103962	0.596343	0.00704035
PRKD3	brown	-0.0994635	0.685386	0.0994635	0.685386	0.0499868	0.838962
PRPF19	brown	0.365945	0.123355	-0.365945	0.123355	0.643034	0.0029799
PRPF6	brown	0.317938	0.184671	-0.317938	0.184671	0.569471	0.0109257
PRRC1	brown	0.108163	0.659385	-0.108163	0.659385	0.183977	0.450869
PSAT1	brown	0.425073	0.0696426	-0.425073	0.0696426	0.270956	0.261845
PSEN2	brown	0.097753	0.690539	-0.097753	0.690539	0.456633	0.0493783
PSMA2	brown	0.32836	0.169897	-0.32836	0.169897	0.294308	0.221298
PSMA3	brown	0.228562	0.346611	-0.228562	0.346611	0.191357	0.432588
PSMB5	brown	0.531718	0.0191259	-0.531718	0.0191259	0.70994	0.000661091
PSMD1	brown	0.353342	0.137814	-0.353342	0.137814	0.375926	0.112692
PSMD14	brown	0.232026	0.339149	-0.232026	0.339149	0.176637	0.469441
PSMD3	brown	0.235878	0.330962	-0.235878	0.330962	0.446982	0.0550246
PSME2	brown	0.160144	0.512526	-0.160144	0.512526	-0.126893	0.604692
PSRC1	brown	0.667306	0.0018004	-0.667306	0.0018004	0.721886	0.000483829
PTDSS2	brown	0.00554772	0.982017	-0.00554772	0.982017	0.4794	0.0378096
PTGES3	brown	0.180631	0.459288	-0.180631	0.459288	0.334158	0.162037
PTK2B	brown	0.414354	0.0777678	-0.414354	0.0777678	0.549719	0.0147594
PURA	brown	0.38708	0.101577	-0.38708	0.101577	0.70492	0.000750417
PUS3	brown	0.391197	0.0976821	-0.391197	0.0976821	0.44899	0.0538111
PXMP2	brown	0.520393	0.02236	-0.520393	0.02236	0.553966	0.0138559
PYCR1	brown	0.0654149	0.79019	-0.0654149	0.79019	0.0479106	0.845572
QARS1	brown	0.317841	0.184814	-0.317841	0.184814	0.692519	0.00101547
RAB29	brown	0.262077	0.27841	-0.262077	0.27841	0.391689	0.0972237
RAB39B	brown	0.193369	0.427671	-0.193369	0.427671	0.152588	0.53287
RAB3GAP1	brown	0.23231	0.338541	-0.23231	0.338541	0.513241	0.0246147
RAB3GAP2	brown	0.35573	0.134988	-0.35573	0.134988	0.594978	0.00720576
RAB43	brown	-0.216824	0.372594	0.216824	0.372594	0.0233079	0.924544
RAB6C	brown	0.213521	0.380098	-0.213521	0.380098	0.391827	0.097096
RABGAP1	brown	0.216922	0.372372	-0.216922	0.372372	0.528383	0.0200371
RACGAP1	brown	0.308396	0.198935	-0.308396	0.198935	0.429783	0.06628
RAD50	brown	0.296483	0.217743	-0.296483	0.217743	0.546703	0.0154294
RAD51AP1	brown	0.132073	0.589901	-0.132073	0.589901	0.0979505	0.689943
RAD54L2	brown	-0.046442	0.850254	0.046442	0.850254	0.148657	0.543599
RALA	brown	0.415894	0.0765588	-0.415894	0.0765588	0.451549	0.0522947
RALGAPB	brown	0.239339	0.323705	-0.239339	0.323705	0.497215	0.0303165
RAN	brown	0.0442871	0.857133	-0.0442871	0.857133	0.160899	0.510513
RANBP1	brown	0.494249	0.0314761	-0.494249	0.0314761	0.657929	0.00219861
RAP1GDS1	brown	0.260054	0.282271	-0.260054	0.282271	0.363093	0.126528
RBAK	brown	0.0649181	0.79175	-0.0649181	0.79175	0.332191	0.164674
RBBP4	brown	0.316644	0.186564	-0.316644	0.186564	0.38814	0.100564
RBBP9	brown	-0.00868563	0.971849	0.00868563	0.971849	0.211551	0.384614
RBM33	brown	0.221157	0.362877	-0.221157	0.362877	0.32818	0.170146
RBM43	brown	0.275627	0.253386	-0.275627	0.253386	0.292753	0.223863
RBM45	brown	0.551672	0.0143383	-0.551672	0.0143383	0.39153	0.0973718
RBMS2	brown	0.123247	0.615193	-0.123247	0.615193	0.446863	0.0550967
RCC1L	brown	0.117645	0.631467	-0.117645	0.631467	0.368382	0.120687
RCSD1	brown	0.53944	0.0171422	-0.53944	0.0171422	0.644181	0.00291256
RELT	brown	-0.556266	0.0133854	0.556266	0.0133854	-0.627566	0.00402119
REV3L	brown	-0.201319	0.40854	0.201319	0.40854	0.177574	0.467047
REXO4_1	brown	0.303051	0.207236	-0.303051	0.207236	0.237222	0.328132
RFC5	brown	0.224759	0.354912	-0.224759	0.354912	0.522801	0.0216387
RIMBP3	brown	0.48652	0.0346602	-0.48652	0.0346602	0.565592	0.011607
RIOX1	brown	0.302245	0.208507	-0.302245	0.208507	0.316036	0.187458
RIPK2	brown	-0.625541	0.00417729	0.625541	0.00417729	-0.623272	0.00435807
RMI1	brown	0.659469	0.00212858	-0.659469	0.00212858	0.728533	0.000403929
RMND1	brown	0.296581	0.217584	-0.296581	0.217584	0.610169	0.00553247
RNASE4	brown	0.139555	0.568806	-0.139555	0.568806	0.386069	0.102551
RNASEH2A	brown	0.52886	0.0199048	-0.52886	0.0199048	0.706476	0.0007217
RNF11	brown	-0.229404	0.344789	0.229404	0.344789	-0.403014	0.0871043
RNF14	brown	0.442236	0.057974	-0.442236	0.057974	0.611298	0.0054221
RNF145	brown	0.568381	0.0111138	-0.568381	0.0111138	0.360089	0.129933
RNF170	brown	0.287529	0.23262	-0.287529	0.23262	0.63119	0.00375376
RNF2	brown	0.164407	0.501213	-0.164407	0.501213	0.128568	0.599892
RNF20	brown	0.0866933	0.724165	-0.0866933	0.724165	0.234707	0.333438
RNF8	brown	0.502376	0.0283781	-0.502376	0.0283781	0.737593	0.000313192
RPA2	brown	0.467019	0.0438069	-0.467019	0.0438069	0.507142	0.0266755
RPAP3	brown	0.422647	0.071423	-0.422647	0.071423	0.643704	0.0029404
RPE	brown	0.43479	0.0628395	-0.43479	0.0628395	0.44705	0.0549829
RPL7A	brown	0.245394	0.311241	-0.245394	0.311241	0.231794	0.339646
RPL7L1	brown	0.462838	0.0459884	-0.462838	0.0459884	0.615368	0.00503886
RPS24	brown	0.197935	0.416626	-0.197935	0.416626	0.456505	0.0494505
RPS6KA3	brown	0.0655961	0.789621	-0.0655961	0.789621	0.290918	0.226914
RPUSD3	brown	0.334856	0.161107	-0.334856	0.161107	0.755929	0.000181218
RRAD	brown	-0.259334	0.283653	0.259334	0.283653	-0.219203	0.367241
RRS1	brown	0.456464	0.0494733	-0.456464	0.0494733	0.316062	0.18742
RSPRY1	brown	0.314112	0.190305	-0.314112	0.190305	0.37697	0.111617
RUFY1	brown	-0.00630815	0.979552	0.00630815	0.979552	-0.0384946	0.87567
RUVBL1	brown	0.00952615	0.969125	-0.00952615	0.969125	0.245108	0.311823
RUVBL2	brown	0.413997	0.0780499	-0.413997	0.0780499	0.64226	0.00302609
RWDD4	brown	0.231054	0.341233	-0.231054	0.341233	0.156315	0.522789
SACM1L	brown	0.205289	0.399162	-0.205289	0.399162	0.524339	0.0211876
SAMM50	brown	0.39738	0.0920372	-0.39738	0.0920372	0.664905	0.00189613
SAP30L	brown	0.362997	0.126637	-0.362997	0.126637	0.504695	0.0275393
SASS6	brown	0.120182	0.624077	-0.120182	0.624077	0.233087	0.336882
SAYSD1	brown	0.0594841	0.808861	-0.0594841	0.808861	0.161194	0.509729
SBNO1	brown	0.098843	0.687253	-0.098843	0.687253	0.208453	0.391774
SCRN3	brown	0.39646	0.092862	-0.39646	0.092862	0.539992	0.017007
SDAD1	brown	0.418577	0.0744868	-0.418577	0.0744868	0.546864	0.0153929
SDHAF2	brown	0.372418	0.116362	-0.372418	0.116362	0.213852	0.379342
SDHAF4	brown	0.463843	0.0454568	-0.463843	0.0454568	0.735438	0.000333035
SEC16A	brown	0.246382	0.309234	-0.246382	0.309234	0.226287	0.351564
SEC23IP	brown	0.424862	0.0697959	-0.424862	0.0697959	0.575045	0.0100035
SEC24C	brown	0.131885	0.590435	-0.131885	0.590435	0.250518	0.300919
SEC61A1	brown	-0.0608057	0.804691	0.0608057	0.804691	0.179525	0.462087
SEC63	brown	0.136352	0.577796	-0.136352	0.577796	0.205203	0.399364
SEH1L	brown	0.370827	0.118054	-0.370827	0.118054	0.559749	0.0126971
SEMA4G	brown	0.351718	0.13976	-0.351718	0.13976	0.667418	0.00179604
SERAC1	brown	0.314779	0.189315	-0.314779	0.189315	0.295159	0.219904
SERBP1	brown	0.197909	0.416689	-0.197909	0.416689	0.173704	0.476966
SERPINH1	brown	0.190394	0.43495	-0.190394	0.43495	0.564746	0.01176
SERTAD3	brown	-0.418762	0.0743452	0.418762	0.0743452	-0.27989	0.245819
SETX	brown	0.00909163	0.970533	-0.00909163	0.970533	0.22247	0.359963
SF3A3	brown	0.174036	0.476112	-0.174036	0.476112	0.412089	0.0795705
SF3B3	brown	0.189598	0.436909	-0.189598	0.436909	0.241633	0.318949
SF3B6	brown	-0.167709	0.492536	0.167709	0.492536	-0.535454	0.0181446
SFXN3	brown	0.182929	0.453499	-0.182929	0.453499	0.58385	0.00867576
SGCB	brown	-0.0686167	0.780155	0.0686167	0.780155	0.273229	0.257707
SGMS1	brown	-0.359761	0.130308	0.359761	0.130308	-0.653848	0.00239338
SHLD2	brown	-0.0301974	0.90233	0.0301974	0.90233	0.166267	0.496316
SHTN1	brown	0.195157	0.423328	-0.195157	0.423328	0.416138	0.0763686
SIGLEC15	brown	0.489058	0.0335884	-0.489058	0.0335884	0.499347	0.0295034
SIK3	brown	0.279286	0.246881	-0.279286	0.246881	0.613999	0.00516517
SIT1	brown	0.254708	0.292635	-0.254708	0.292635	0.543877	0.0160787
SLBP	brown	0.355462	0.135303	-0.355462	0.135303	0.260197	0.281997
SLC12A7	brown	0.062485	0.7994	-0.062485	0.7994	0.339468	0.155059
SLC1A4	brown	0.293425	0.222753	-0.293425	0.222753	0.0933358	0.703906
SLC24A1	brown	0.00989711	0.967924	-0.00989711	0.967924	0.386578	0.10206
SLC25A35	brown	0.585603	0.00842926	-0.585603	0.00842926	0.709001	0.000677084
SLC25A40	brown	0.351672	0.139816	-0.351672	0.139816	0.410484	0.0808669
SLC25A42	brown	0.176614	0.469498	-0.176614	0.469498	0.510337	0.0255798
SLC25A53	brown	0.326516	0.172451	-0.326516	0.172451	0.636249	0.00340511
SLC26A2	brown	0.243005	0.316123	-0.243005	0.316123	0.368886	0.120141
SLC29A3	brown	0.458477	0.0483518	-0.458477	0.0483518	0.624071	0.00429373
SLC30A6	brown	0.0916539	0.709018	-0.0916539	0.709018	0.211409	0.384938
SLC30A7	brown	0.0903453	0.713004	-0.0903453	0.713004	0.192804	0.429049
SLC30A9	brown	0.221039	0.363141	-0.221039	0.363141	0.234391	0.334109
SLC33A1	brown	0.330412	0.167086	-0.330412	0.167086	0.712008	0.000626997
SLC35B2	brown	-0.466318	0.0441671	0.466318	0.0441671	-0.682529	0.00128241
SLC35C1	brown	0.434016	0.0633623	-0.434016	0.0633623	0.696122	0.000931432
SLC39A9	brown	0.3079	0.199696	-0.3079	0.199696	0.246552	0.308889
SLC43A1	brown	0.235963	0.330782	-0.235963	0.330782	0.384471	0.104103
SLC46A3	brown	0.313572	0.19111	-0.313572	0.19111	0.454014	0.0508648
SLC48A1	brown	0.559582	0.0127295	-0.559582	0.0127295	0.683129	0.00126488
SLC4A1AP	brown	0.373302	0.11543	-0.373302	0.11543	0.545612	0.0156776
SLC7A6OS	brown	0.456664	0.0493612	-0.456664	0.0493612	0.783015	7.37138e-05
SLF2	brown	0.336669	0.15871	-0.336669	0.15871	0.72159	0.000487679
SMARCA2	brown	-0.0420485	0.864289	0.0420485	0.864289	0.139487	0.568996
SMARCAL1	brown	0.468496	0.0430554	-0.468496	0.0430554	0.843524	5.70429e-06
SMARCD2	brown	0.601312	0.00646399	-0.601312	0.00646399	0.437387	0.0611092
SMARCE1	brown	0.191039	0.433367	-0.191039	0.433367	0.358913	0.131284
SMC2	brown	0.232141	0.338902	-0.232141	0.338902	0.242222	0.317734
SMC3	brown	0.253551	0.29491	-0.253551	0.29491	0.283849	0.238921
SMG5	brown	-0.00209765	0.9932	0.00209765	0.9932	0.51192	0.0250504
SMIM14	brown	0.287205	0.23317	-0.287205	0.23317	0.375257	0.113386
SMIM15	brown	0.272081	0.259792	-0.272081	0.259792	0.238722	0.324993
SMUG1	brown	0.531622	0.0191518	-0.531622	0.0191518	0.565225	0.0116731
SNRNP200	brown	0.0979219	0.690029	-0.0979219	0.690029	0.368996	0.120023
SNRNP35	brown	0.346538	0.146095	-0.346538	0.146095	0.321641	0.179327
SNRNP40	brown	0.398976	0.0906196	-0.398976	0.0906196	0.413793	0.0782111
SNRPC	brown	0.542703	0.0163548	-0.542703	0.0163548	0.299499	0.212876
SNRPE	brown	0.0218854	0.929138	-0.0218854	0.929138	0.153549	0.530262
SNU13	brown	0.011044	0.964209	-0.011044	0.964209	0.239662	0.323033
SNUPN	brown	0.407948	0.0829464	-0.407948	0.0829464	0.597453	0.00690809
SNX14	brown	0.348902	0.14318	-0.348902	0.14318	0.606009	0.00595525
SNX17	brown	0.515832	0.0237784	-0.515832	0.0237784	0.634553	0.00351887
SNX4	brown	0.361534	0.128288	-0.361534	0.128288	0.420798	0.072803
SOCS2	brown	-0.0210351	0.931884	0.0210351	0.931884	-0.158153	0.51785
SOGA1	brown	0.337964	0.157014	-0.337964	0.157014	0.628412	0.00395736
SOWAHD	brown	0.624533	0.00425685	-0.624533	0.00425685	0.784428	7.00958e-05
SPATA33	brown	0.27883	0.247686	-0.27883	0.247686	0.586838	0.00825908
SPDL1	brown	0.442959	0.0575172	-0.442959	0.0575172	0.731986	0.000367029
SPDYE3	brown	0.493487	0.0317796	-0.493487	0.0317796	0.585498	0.00844388
SPIN4	brown	0.158541	0.516811	-0.158541	0.516811	0.262076	0.278412
SPOP	brown	0.412126	0.0795405	-0.412126	0.0795405	0.453095	0.0513945
SPRING1	brown	0.249592	0.302769	-0.249592	0.302769	0.260629	0.28117
SPTAN1	brown	0.120468	0.623247	-0.120468	0.623247	0.449693	0.0533911
SREBF2	brown	0.475505	0.0396234	-0.475505	0.0396234	0.283161	0.24011
SREK1IP1	brown	0.300277	0.211632	-0.300277	0.211632	0.382539	0.106002
SRP54	brown	0.302185	0.208602	-0.302185	0.208602	0.300884	0.210664
SRP68	brown	0.273076	0.257985	-0.273076	0.257985	0.460588	0.0471964
SS18	brown	0.0939761	0.701963	-0.0939761	0.701963	0.401856	0.0881021
ST6GAL1	brown	0.281593	0.242834	-0.281593	0.242834	0.468619	0.0429933
STAM2	brown	0.57522	0.00997557	-0.57522	0.00997557	0.656626	0.00225932
STARD7	brown	0.325367	0.174055	-0.325367	0.174055	0.277311	0.250379
STAT5A	brown	0.368772	0.120265	-0.368772	0.120265	0.367065	0.122124
STK16	brown	0.633659	0.00358009	-0.633659	0.00358009	0.659244	0.00213873
STK38	brown	0.35466	0.136249	-0.35466	0.136249	0.588083	0.00809037
STMN1	brown	0.113779	0.642796	-0.113779	0.642796	0.286796	0.233867
STOML1	brown	0.409948	0.0813031	-0.409948	0.0813031	0.585708	0.0084146
STOML2	brown	0.422633	0.0714338	-0.422633	0.0714338	0.71673	0.000554657
STT3A	brown	0.147162	0.547705	-0.147162	0.547705	0.337297	0.157886
SUCLA2	brown	0.167178	0.493925	-0.167178	0.493925	0.279347	0.246773
SUFU	brown	0.417569	0.0752601	-0.417569	0.0752601	0.568026	0.0111756
SUPT16H	brown	0.238109	0.326274	-0.238109	0.326274	0.294214	0.221453
SUV39H2	brown	0.17274	0.479454	-0.17274	0.479454	0.686043	0.00118252
SYNCRIP	brown	-0.164406	0.501215	0.164406	0.501215	0.0299035	0.903276
TAB1	brown	0.421282	0.0724399	-0.421282	0.0724399	0.744477	0.000256386
TAP1_3	brown	0.439995	0.0594071	-0.439995	0.0594071	0.224276	0.355975
TAP2_6	brown	0.210673	0.386636	-0.210673	0.386636	0.0570935	0.816415
TARDBP	brown	0.193807	0.426605	-0.193807	0.426605	0.366736	0.122485
TAS2R4	brown	0.180258	0.460232	-0.180258	0.460232	0.601259	0.00646996
TASL	brown	0.493639	0.0317187	-0.493639	0.0317187	0.562434	0.0121864
TBC1D13	brown	0.325462	0.173922	-0.325462	0.173922	0.67435	0.00154249
TBC1D24	brown	0.21019	0.38775	-0.21019	0.38775	0.541305	0.0166887
TBC1D31	brown	0.0389696	0.874148	-0.0389696	0.874148	0.287562	0.232564
TBCEL	brown	0.516316	0.0236246	-0.516316	0.0236246	0.476785	0.0390203
TBKBP1	brown	-0.281374	0.243217	0.281374	0.243217	-0.401136	0.0887267
TCEAL2	brown	-0.189966	0.436001	0.189966	0.436001	-0.342447	0.151236
TCEAL3	brown	0.0154096	0.950075	-0.0154096	0.950075	0.0819974	0.738594
TCHP	brown	0.373772	0.114936	-0.373772	0.114936	0.65696	0.00224363
TCP11L1	brown	0.0913078	0.710072	-0.0913078	0.710072	0.210007	0.388173
TERF2	brown	0.326685	0.172215	-0.326685	0.172215	0.640233	0.00314975
TES	brown	0.316951	0.186114	-0.316951	0.186114	0.263694	0.275346
TEX2	brown	0.242756	0.316635	-0.242756	0.316635	0.401926	0.0880421
TEX264	brown	0.28306	0.240285	-0.28306	0.240285	0.587995	0.00810215
TFAP2E	brown	0.365916	0.123387	-0.365916	0.123387	0.622639	0.00440967
TGFBR2	brown	0.186587	0.444358	-0.186587	0.444358	0.189123	0.43808
THG1L	brown	0.230556	0.342305	-0.230556	0.342305	0.292309	0.2246
TIMM29	brown	0.293499	0.222631	-0.293499	0.222631	0.401221	0.0886528
TIMM8B	brown	0.498975	0.0296441	-0.498975	0.0296441	0.645031	0.00286344
TIMP1	brown	-0.0907272	0.71184	0.0907272	0.71184	-0.274728	0.255
TIRAP	brown	0.234844	0.333147	-0.234844	0.333147	0.357736	0.132645
TMEM11	brown	0.649367	0.0026236	-0.649367	0.0026236	0.588596	0.00802164
TMEM126B	brown	0.356008	0.134661	-0.356008	0.134661	0.56894	0.0110169
TMEM131	brown	0.411573	0.0799855	-0.411573	0.0799855	0.669362	0.00172167
TMEM14A	brown	0.170093	0.486313	-0.170093	0.486313	0.422342	0.0716497
TMEM14B	brown	0.315818	0.187779	-0.315818	0.187779	0.395468	0.0937569
TMEM179B	brown	0.359729	0.130345	-0.359729	0.130345	0.695931	0.000935753
TMEM184C	brown	0.354075	0.136942	-0.354075	0.136942	0.517221	0.0233391
TMEM19	brown	0.173345	0.477891	-0.173345	0.477891	0.407354	0.0834389
TMEM209	brown	0.274587	0.255254	-0.274587	0.255254	0.511734	0.0251121
TMEM258	brown	0.609598	0.00558903	-0.609598	0.00558903	0.560539	0.0125452
TMEM268	brown	-0.0218618	0.929214	0.0218618	0.929214	0.208963	0.390589
TMEM35B	brown	0.513737	0.024453	-0.513737	0.024453	0.434233	0.0632157
TMEM97	brown	0.0124675	0.959599	-0.0124675	0.959599	0.175652	0.471961
TMOD3	brown	0.440097	0.0593416	-0.440097	0.0593416	0.384784	0.103798
TMX2	brown	0.0883583	0.71907	-0.0883583	0.71907	0.172723	0.479496
TNFAIP8L1	brown	0.282612	0.241061	-0.282612	0.241061	0.353747	0.137332
TNFAIP8L2	brown	0.629704	0.00386161	-0.629704	0.00386161	0.672195	0.00161788
TNFRSF17	brown	-0.0880818	0.719915	0.0880818	0.719915	0.0191803	0.937879
TNFSF12	brown	0.358143	0.132173	-0.358143	0.132173	0.348544	0.143618
TNPO1	brown	0.0958724	0.696219	-0.0958724	0.696219	0.183561	0.451911
TNPO3	brown	0.299003	0.213672	-0.299003	0.213672	0.366945	0.122255
TOMM70	brown	-0.00640497	0.979239	0.00640497	0.979239	0.132114	0.589784
TOP2A	brown	0.297867	0.215501	-0.297867	0.215501	0.121013	0.621663
TOP2B	brown	0.149801	0.540466	-0.149801	0.540466	0.305062	0.204086
TOR4A	brown	0.680911	0.00133071	-0.680911	0.00133071	0.668156	0.00176749
TP53RK	brown	0.372546	0.116227	-0.372546	0.116227	0.341107	0.152948
TPGS2	brown	-0.0502042	0.83827	0.0502042	0.83827	0.277235	0.250514
TRAPPC3	brown	0.570347	0.0107763	-0.570347	0.0107763	0.624404	0.00426709
TRAPPC6B	brown	0.21027	0.387565	-0.21027	0.387565	0.356913	0.133602
TRAPPC8	brown	0.50143	0.0287259	-0.50143	0.0287259	0.708139	0.00069204
TRIB1	brown	-0.552731	0.014114	0.552731	0.014114	-0.646624	0.00277331
TRIM21	brown	0.615772	0.00500212	-0.615772	0.00500212	0.5026	0.0282965
TRIM32	brown	0.251372	0.299219	-0.251372	0.299219	0.310721	0.195394
TRIM56	brown	0.194358	0.425264	-0.194358	0.425264	0.386879	0.10177
TRIP4	brown	0.275105	0.254323	-0.275105	0.254323	0.609676	0.00558125
TRMT10A	brown	0.387739	0.100947	-0.387739	0.100947	0.429528	0.0664585
TRMT112	brown	0.317896	0.184733	-0.317896	0.184733	0.334119	0.162089
TRMT12	brown	0.442258	0.0579597	-0.442258	0.0579597	0.610894	0.00546133
TROAP	brown	0.364862	0.124553	-0.364862	0.124553	0.219593	0.366367
[truncated: 9,236 more rows]

## Sheet: 筛选
probes	moduleColor	GS.Pre-operation	p.GS.Pre-operation	GS.Postoperation	p.GS.Postoperation	MEsaddlebrown	MEsaddlebrown
AHR	saddlebrown	-0.627603	0.00401836	0.627603	0.00401836	-0.812261	2.39656e-05
ARF1	saddlebrown	-0.456409	0.0495042	0.456409	0.0495042	-0.884243	5.08614e-07
ARID3B	saddlebrown	-0.385697	0.102911	0.385697	0.102911	-0.812794	2.34383e-05
ASCC2	saddlebrown	0.577673	0.009591	-0.577673	0.009591	0.905329	9.91344e-08
B3GNT5	saddlebrown	-0.426708	0.0684613	0.426708	0.0684613	-0.930762	7.57948e-09
BRD8	saddlebrown	0.572353	0.0104407	-0.572353	0.0104407	0.897548	1.88782e-07
C16orf86	saddlebrown	0.33531	0.160505	-0.33531	0.160505	0.864715	1.78592e-06
CCDC28B	saddlebrown	0.566376	0.0114666	-0.566376	0.0114666	0.803601	3.40683e-05
CCL20	saddlebrown	-0.55561	0.0135182	0.55561	0.0135182	-0.938822	2.72177e-09
CCL4L1	saddlebrown	-0.579432	0.00932274	0.579432	0.00932274	-0.92029	2.4202e-08
CCL4L2_2	saddlebrown	-0.505887	0.027116	0.505887	0.027116	-0.873133	1.06579e-06
CDPF1	saddlebrown	0.548258	0.0150809	-0.548258	0.0150809	0.839862	6.85291e-06
COQ9	saddlebrown	0.576592	0.009759	-0.576592	0.009759	0.947659	7.44924e-10
CPEB2	saddlebrown	-0.396672	0.0926713	0.396672	0.0926713	-0.824558	1.40885e-05
CREB3L4	saddlebrown	0.563731	0.0119456	-0.563731	0.0119456	0.898432	1.75923e-07
CXCL3	saddlebrown	-0.540945	0.0167755	0.540945	0.0167755	-0.808413	2.80798e-05
CXXC1	saddlebrown	0.330365	0.16715	-0.330365	0.16715	0.900872	1.44297e-07
DDX23	saddlebrown	0.492746	0.0320766	-0.492746	0.0320766	0.901892	1.32627e-07
DNAJC11	saddlebrown	0.305093	0.204038	-0.305093	0.204038	0.870809	1.23339e-06
DPH2	saddlebrown	0.518493	0.0229424	-0.518493	0.0229424	0.864695	1.78806e-06
DRC3	saddlebrown	0.361962	0.127802	-0.361962	0.127802	0.837554	7.67539e-06
DUSP4	saddlebrown	-0.501116	0.0288421	0.501116	0.0288421	-0.922798	1.86029e-08
DYRK4	saddlebrown	0.414425	0.0777112	-0.414425	0.0777112	0.86784	1.48045e-06
EAF1	saddlebrown	-0.70232	0.000800518	0.70232	0.000800518	-0.852578	3.55015e-06
EGR3	saddlebrown	-0.67496	0.00152167	0.67496	0.00152167	-0.909587	6.80449e-08
EIF2B4	saddlebrown	0.502197	0.0284436	-0.502197	0.0284436	0.826173	1.30997e-05
ENC1	saddlebrown	-0.369512	0.119465	0.369512	0.119465	-0.845409	5.18076e-06
F3	saddlebrown	-0.52644	0.0205835	0.52644	0.0205835	-0.918932	2.78066e-08
FCAR_2	saddlebrown	-0.484108	0.0357038	0.484108	0.0357038	-0.935962	3.97423e-09
FTH1	saddlebrown	-0.548867	0.0149463	0.548867	0.0149463	-0.861762	2.12324e-06
GGA3	saddlebrown	0.46964	0.0424803	-0.46964	0.0424803	0.907392	8.27947e-08
GNAI3	saddlebrown	-0.450632	0.0528343	0.450632	0.0528343	-0.874503	9.76577e-07
GOLGA1	saddlebrown	0.531141	0.0192812	-0.531141	0.0192812	0.829786	1.11015e-05
IDNK	saddlebrown	0.524364	0.0211805	-0.524364	0.0211805	0.888728	3.69308e-07
IKBKB	saddlebrown	0.40709	0.0836585	-0.40709	0.0836585	0.803858	3.37236e-05
IL1B	saddlebrown	-0.622054	0.00445779	0.622054	0.00445779	-0.954675	2.24532e-10
ING4	saddlebrown	0.526805	0.0204799	-0.526805	0.0204799	0.897369	1.91495e-07
INO80E	saddlebrown	0.470613	0.0419959	-0.470613	0.0419959	0.877339	8.12228e-07
INTS8	saddlebrown	0.441125	0.0586812	-0.441125	0.0586812	0.899675	1.5913e-07
IRF1	saddlebrown	-0.622779	0.00439825	0.622779	0.00439825	-0.834776	8.77746e-06
ITPRIP	saddlebrown	-0.643203	0.00296989	0.643203	0.00296989	-0.943932	1.3197e-09
JRKL	saddlebrown	0.620779	0.00456414	-0.620779	0.00456414	0.94569	1.01278e-09
MCM3AP	saddlebrown	0.238445	0.32557	-0.238445	0.32557	0.860853	2.23776e-06
MKKS	saddlebrown	0.425064	0.0696489	-0.425064	0.0696489	0.822347	1.55458e-05
MMACHC	saddlebrown	0.403901	0.0863457	-0.403901	0.0863457	0.882828	5.61137e-07
MYADM	saddlebrown	-0.502298	0.0284068	0.502298	0.0284068	-0.890155	3.32585e-07
MYG1	saddlebrown	0.578763	0.0094241	-0.578763	0.0094241	0.911654	5.63042e-08
NFKBIA	saddlebrown	-0.707417	0.000704781	0.707417	0.000704781	-0.813859	2.24156e-05
NFKBIZ	saddlebrown	-0.737272	0.000316083	0.737272	0.000316083	-0.871664	1.16927e-06
NLRP3	saddlebrown	-0.612539	0.00530283	0.612539	0.00530283	-0.947396	7.76691e-10
NUP85	saddlebrown	0.336994	0.158284	-0.336994	0.158284	0.866807	1.57603e-06
OR2B11	saddlebrown	-0.523271	0.0215	0.523271	0.0215	-0.827729	1.22042e-05
PDZD8	saddlebrown	-0.621048	0.00454149	0.621048	0.00454149	-0.877402	8.08865e-07
PGBD2	saddlebrown	0.472599	0.0410201	-0.472599	0.0410201	0.90175	1.34201e-07
PI4KB	saddlebrown	0.32207	0.178714	-0.32207	0.178714	0.830117	1.09326e-05
PIM1	saddlebrown	-0.262182	0.278209	0.262182	0.278209	-0.812162	2.40642e-05
POC5	saddlebrown	0.406046	0.0845312	-0.406046	0.0845312	0.81334	2.29087e-05
POLD1	saddlebrown	0.403562	0.0866354	-0.403562	0.0866354	0.841562	6.29705e-06
POLH	saddlebrown	0.385869	0.102744	-0.385869	0.102744	0.839534	6.96492e-06
PRDM1	saddlebrown	-0.410445	0.0808981	0.410445	0.0808981	-0.848582	4.39297e-06
PREB	saddlebrown	0.377618	0.110953	-0.377618	0.110953	0.857433	2.71727e-06
PRICKLE3	saddlebrown	0.570052	0.0108264	-0.570052	0.0108264	0.841102	6.44348e-06
PRICKLE4	saddlebrown	0.459432	0.0478265	-0.459432	0.0478265	0.800991	3.77527e-05
PYCR2	saddlebrown	0.559681	0.0127103	-0.559681	0.0127103	0.835574	8.44765e-06
RAB20	saddlebrown	-0.547916	0.015157	0.547916	0.015157	-0.95702	1.44089e-10
RECQL5	saddlebrown	0.420196	0.0732565	-0.420196	0.0732565	0.871398	1.18887e-06
S100PBP	saddlebrown	0.371147	0.117712	-0.371147	0.117712	0.855396	3.04349e-06
SAT1	saddlebrown	-0.530579	0.0194334	0.530579	0.0194334	-0.899646	1.59511e-07
SCAF1	saddlebrown	0.348926	0.14315	-0.348926	0.14315	0.819028	1.79776e-05
SETDB1	saddlebrown	0.412335	0.0793734	-0.412335	0.0793734	0.879036	7.25871e-07
SLX4	saddlebrown	0.470433	0.042085	-0.470433	0.042085	0.835354	8.53745e-06
SPOPL	saddlebrown	-0.474957	0.0398842	0.474957	0.0398842	-0.880274	6.67975e-07
STRADA	saddlebrown	0.48762	0.0341927	-0.48762	0.0341927	0.903802	1.1297e-07
STX11	saddlebrown	-0.481919	0.0366712	0.481919	0.0366712	-0.91692	3.40107e-08
SUGP1	saddlebrown	0.451973	0.0520469	-0.451973	0.0520469	0.91191	5.49818e-08
TAF13	saddlebrown	-0.588584	0.0080232	0.588584	0.0080232	-0.862472	2.03752e-06
TAOK2	saddlebrown	0.45391	0.0509246	-0.45391	0.0509246	0.881363	6.20466e-07
TARS2	saddlebrown	0.31988	0.181856	-0.31988	0.181856	0.855247	3.0686e-06
TENT5C	saddlebrown	-0.541442	0.0166556	0.541442	0.0166556	-0.870334	1.27037e-06
THAP3	saddlebrown	0.331389	0.165759	-0.331389	0.165759	0.841872	6.19999e-06
THYN1	saddlebrown	0.384753	0.103828	-0.384753	0.103828	0.880173	6.72572e-07
TMEM187	saddlebrown	0.63778	0.00330509	-0.63778	0.00330509	0.827237	1.24817e-05
TMOD4	saddlebrown	0.592793	0.00747705	-0.592793	0.00747705	0.871204	1.20339e-06
TRNAU1AP	saddlebrown	0.514007	0.0243652	-0.514007	0.0243652	0.837178	7.81738e-06
TTC9C	saddlebrown	0.591294	0.00766795	-0.591294	0.00766795	0.881675	6.07367e-07
YRDC	saddlebrown	-0.735758	0.000330017	0.735758	0.000330017	-0.80426	3.31893e-05
ZFP36	saddlebrown	-0.706699	0.000717667	0.706699	0.000717667	-0.834028	9.09623e-06
ZNF182	saddlebrown	0.62686	0.00407503	-0.62686	0.00407503	0.926426	1.25135e-08
ZNF490	saddlebrown	0.488429	0.0338515	-0.488429	0.0338515	0.836871	7.93449e-06
ZNF74	saddlebrown	0.239791	0.322765	-0.239791	0.322765	0.832204	9.91639e-06
ZSCAN29	saddlebrown	0.60797	0.00575277	-0.60797	0.00575277	0.909342	6.9568e-08
