# Supplementary material for: Investigating the change in gene expression profile of blood mononuclear cells post-laparoscopic sleeve gastrectomy in Chinese obese patients
Source: Front Endocrinol (Lausanne). 2023 Mar 14;14:1049484. doi: 10.3389/fendo.2023.1049484 (PMC10043499; doi:10.3389/fendo.2023.1049484)
Supplement: Supplementary Table 2 — 165 DE-mRNAs between obese patients before and after LSG treatment. [file Table_2.xlsx]

## Sheet: Sheet1
Symbol	logFC	AveExpr	t	P.Value	adj.P.Val	B
AHR	0.550546	1.95156	3.89227	0.00112774	0.303127	-2.95933
AIF1	-2.21422	1.51159	-2.84208	0.0110759	0.477347	-5.21211
APOA2	0.932936	1.84807	2.15594	0.0453605	0.674208	-6.54163
ARL4C	0.516596	6.12698	2.314	0.0331284	0.627954	-6.25155
ARL5B	1.23819	2.3369	4.76315	0.000169765	0.172274	-1.04411
BCL2A1	1.00068	3.4451	2.83752	0.0111836	0.477347	-5.22144
BCL3	0.905348	2.12424	3.1476	0.00574615	0.427564	-4.57422
BHLHE40	0.867214	5.23306	3.08	0.00665056	0.429298	-4.71709
BORCS6	-0.510311	3.23281	-3.39064	0.00338618	0.362516	-4.05409
BPI	-0.63146	0.783119	-2.72633	0.0141519	0.509117	-5.44775
BTBD19	0.630214	1.13024	3.49271	0.00270873	0.331337	-3.83316
BTG2	0.779776	7.00468	3.35345	0.00367257	0.364555	-4.13425
C15orf48	1.02146	0.833023	2.39153	0.0283212	0.591925	-6.10527
C1orf74	-0.563533	2.58886	-2.90452	0.00969551	0.468822	-5.08349
CALHM2	-0.508187	3.41922	-2.11701	0.0489516	0.680013	-6.61128
CAMP	-1.30655	2.43834	-2.48308	0.0234868	0.564465	-5.92943
CCL20	1.82533	1.37595	3.94709	0.001	0.286861	-2.83873
CCL3	1.54543	1.28299	2.441	0.0256036	0.576688	-6.01066
CCL3L1	1.63707	2.87629	2.61805	0.017759	0.525606	-5.6646
CCL3L3	0.89298	0.800509	3.13853	0.00586011	0.427564	-4.59344
CCL4	2.0007	2.68255	2.77315	0.0128198	0.494555	-5.35288
CCL4L1	1.90586	1.75694	3.0077	0.00777167	0.445667	-4.86888
CCL4L2	0.864311	0.695867	2.65821	0.016329	0.51773	-5.58459
CD180	-0.626351	1.84289	-2.22435	0.0396287	0.649168	-6.41747
CD24	-1.04614	2.46002	-4.09208	0.000727888	0.265534	-2.51936
CD69	1.39624	4.66113	2.53182	0.0212418	0.547576	-5.83454
CD83	2.01195	3.24361	3.77368	0.00146291	0.30755	-3.21982
CDKN1A	0.794529	3.46796	2.17209	0.0439421	0.669116	-6.51251
CEACAM6	-0.558109	0.463207	-2.86325	0.0105877	0.475174	-5.1686
CEACAM8	-0.825397	0.82725	-2.86378	0.0105758	0.475174	-5.16751
CEBPA	-0.940537	4.14771	-3.06368	0.00688892	0.429387	-4.75144
CEBPE	-0.681849	1.15226	-2.75049	0.0134488	0.500693	-5.39888
CISH	-0.674996	3.16221	-2.85237	0.0108359	0.477347	-5.19097
CRP	0.837377	0.48608	2.72519	0.014186	0.509117	-5.45006
CSRNP1	1.18344	3.95519	2.59867	0.018491	0.531111	-5.70301
CTLA4	0.748938	1.44912	4.98721	0.00010525	0.172274	-0.556242
CTSG	-0.843675	0.908163	-3.00674	0.00778777	0.445667	-4.87089
CXCL2	2.24285	3.41977	3.35225	0.00368221	0.364555	-4.13683
CXCL3	1.25641	1.45057	2.96803	0.00846282	0.45738	-4.95168
CXCL8	2.68447	7.18673	3.14281	0.00580607	0.427564	-4.58437
CXCR4	1.09711	6.96635	3.68776	0.00176641	0.314021	-3.40804
DDX21	0.562162	2.95098	3.07762	0.00668477	0.429298	-4.72209
DEFA3	-1.81882	2.42966	-2.48607	0.023343	0.564039	-5.92364
DNAJB1	0.734349	3.7429	3.69446	0.00174064	0.314021	-3.39338
DNAJB9	0.543918	3.02642	2.20375	0.0412804	0.655535	-6.45509
DUSP1	0.984518	8.90501	2.25218	0.0374946	0.643092	-6.36635
DUSP2	1.89406	5.06587	3.88715	0.00114049	0.303127	-2.9706
DUSP5	0.836509	2.40979	2.9199	0.00938179	0.465362	-5.05165
EAF1	0.520889	2.79674	4.45081	0.000333026	0.20139	-1.72907
EGR2	0.812836	1.4745	3.35388	0.00366908	0.364555	-4.13331
EGR3	1.82794	1.96775	4.94917	0.00011411	0.172274	-0.63882
EREG	0.801214	0.927993	3.17353	0.00543215	0.427564	-4.51918
ETS2	0.513638	2.72391	2.24725	0.0378641	0.643798	-6.37542
FADD	-0.524238	2.01572	-4.21246	0.00055948	0.250367	-2.25402
FAM43A	-0.559867	1.8766	-2.26544	0.0365153	0.641838	-6.34187
FCAR	0.561314	1.23421	2.44444	0.0254239	0.576353	-6.00404
FRAT1	-0.588681	3.42866	-4.47445	0.00031638	0.20139	-1.67706
FRAT2	-0.627131	4.88556	-3.30101	0.00411747	0.377604	-4.24697
G0S2	3.1891	7.00498	3.70251	0.00171014	0.314021	-3.37575
GABARAPL1	0.736226	3.40463	2.82771	0.0114193	0.477347	-5.24155
GIMAP7	-0.737254	4.44237	-2.44171	0.0255664	0.576688	-6.00929
GIMAP8	-0.674759	2.19202	-3.30612	0.00407183	0.377604	-4.23599
GPR183	0.621754	2.78448	3.07855	0.00667147	0.429298	-4.72015
GZF1	0.553169	2.22865	2.5017	0.0226038	0.557005	-5.89328
HBA1	-1.50262	4.64288	-2.18621	0.0427357	0.662922	-6.48695
HBEGF	1.07224	1.46037	4.23356	0.0005343	0.250367	-2.20751
HHEX	-0.787251	2.9939	-3.4914	0.00271653	0.331337	-3.83601
HSPA6	-0.641577	4.03796	-2.35812	0.0303068	0.605018	-6.16861
ICAM1	1.08944	2.9432	2.85965	0.0106694	0.475174	-5.17602
IER5L	-0.685653	1.08269	-4.60166	0.000240285	0.179213	-1.39769
IL1A	0.574023	0.344421	2.17855	0.0433868	0.66589	-6.50084
IL1B	3.07994	5.1692	3.96894	0.000953223	0.279809	-2.79062
IL6	0.629453	0.818142	2.32388	0.0324761	0.622575	-6.23305
IRF1	0.911686	5.26913	3.61508	0.00207169	0.314021	-3.56684
IRF2BP2	0.523191	5.39297	4.34449	0.000419558	0.228966	-1.96308
IRGQ	0.964049	2.31661	3.01618	0.00763115	0.445667	-4.85113
ITPRIP	0.867123	2.59626	3.98628	0.000917681	0.279809	-2.75245
JMJD6	0.608205	2.71907	2.26741	0.0363716	0.641838	-6.33822
JUND	0.825333	7.23263	2.29043	0.034734	0.636505	-6.29551
KCNE3	-0.545624	2.29865	-2.52221	0.0216674	0.548341	-5.8533
KLF10	0.643927	5.43106	2.57181	0.0195529	0.541455	-5.75604
KLF6	0.699249	6.6256	3.35651	0.00364811	0.364555	-4.12765
LCN2	-1.2933	2.94135	-2.79494	0.0122417	0.485726	-5.30852
LOC105369914	0.80852	0.82812	2.92559	0.0092683	0.463656	-5.03986
LTF	-1.24293	1.6906	-2.44493	0.0253984	0.576353	-6.0031
MAFB	0.738074	5.33451	2.27046	0.0361509	0.641457	-6.33258
MAFF	1.34061	1.87725	2.8869	0.0100672	0.46928	-5.11989
MARCKS	0.960464	4.18526	2.46748	0.0242515	0.567028	-5.95962
MMP8	-1.01211	1.23298	-2.56037	0.0200223	0.545577	-5.77855
MPO	-0.87491	1.13662	-2.95801	0.00864675	0.458944	-4.97255
MTFP1	0.519634	1.55863	4.53898	0.000275127	0.193599	-1.53526
NAP1L5	0.5136	1.76612	2.83171	0.0113227	0.477347	-5.23336
NFIL3	0.986731	2.44229	3.52253	0.00253753	0.324441	-3.7684
NFKBIA	1.81042	8.64531	3.59227	0.00217794	0.314021	-3.6166
NFKBID	0.966292	2.03585	2.72379	0.0142277	0.509117	-5.45287
NFKBIE	0.691148	3.02448	2.54602	0.0206268	0.545577	-5.80673
NFKBIZ	1.49035	4.41113	4.22034	0.00054994	0.250367	-2.23665
NINJ1	0.693624	2.93904	2.32774	0.0322245	0.620994	-6.22581
NLRP3	0.734522	1.91896	3.36201	0.00360458	0.364555	-4.11581
NR1D1	0.522363	1.94797	3.13924	0.00585102	0.427564	-4.59192
NR4A1	0.814848	1.62732	2.24371	0.038132	0.645878	-6.38193
NR4A2	1.60408	3.693	2.51352	0.0220596	0.55026	-5.87026
NUDT16	-0.565174	3.58009	-2.55248	0.0203527	0.545577	-5.79406
OLFM4	-0.728423	0.607193	-3.13071	0.00596017	0.427564	-4.61
OSM	1.35289	2.99058	2.67561	0.0157443	0.509117	-5.54978
PDK4	-0.702027	1.83929	-2.30114	0.0339956	0.630723	-6.27556
PER1	1.18428	3.13896	3.34273	0.00375944	0.370561	-4.15731
PFKFB3	0.638954	0.984833	2.8924	0.0099497	0.468822	-5.10853
PGLYRP1	-0.691556	1.36636	-2.24743	0.0378507	0.643798	-6.37509
PHF23	-0.525062	2.91301	-3.96663	0.000958076	0.279809	-2.79572
PHLDA1	0.780659	1.42756	3.16422	0.00554284	0.427564	-4.53894
PIGA	0.667228	1.89618	3.22786	0.00482787	0.407177	-4.40349
PIM3	1.09073	4.47526	3.64207	0.00195265	0.314021	-3.50793
PLAUR	0.962769	2.48782	3.12761	0.00600023	0.427564	-4.61655
PLEK	0.580928	4.3079	2.22826	0.0393219	0.647858	-6.4103
PLIN2	0.552064	2.53822	2.51071	0.0221877	0.551611	-5.87573
PLK3	1.16594	3.44803	3.40748	0.00326385	0.356127	-4.01772
PNRC1	0.939045	6.45703	3.59325	0.00217327	0.314021	-3.61447
PPIF	1.15142	4.23602	3.22595	0.00484795	0.407177	-4.40757
PPP1R15A	1.75341	7.61535	3.58606	0.00220777	0.314021	-3.63013
PPP1R15B	0.693332	4.53101	2.44129	0.0255883	0.576688	-6.0101
PSRC1	-0.520551	1.48822	-3.605	0.00211797	0.314021	-3.58883
PTGS2	2.00246	4.02396	3.16845	0.00549226	0.427564	-4.52996
PTX3	1.56905	2.37442	3.68213	0.00178836	0.314021	-3.42036
RASGEF1B	0.530612	0.735138	2.42816	0.0262845	0.579257	-6.03531
RGS1	1.55527	3.20799	2.71253	0.0145692	0.509117	-5.47559
RIPK2	0.590796	1.35574	3.7628	0.00149824	0.30755	-3.24367
RNASE2	-0.518478	4.87091	-2.26104	0.0368377	0.641838	-6.35
RNASE3	-1.03962	1.96334	-2.50618	0.0223962	0.554061	-5.88457
RNF19B	0.549239	2.30794	2.2844	0.0351562	0.639141	-6.30672
S100A8	-0.504914	4.99874	-2.28736	0.0349485	0.63689	-6.30122
SAT1	0.734453	8.85022	2.69179	0.0152185	0.509117	-5.51731
SBDS	0.730887	3.88602	2.25719	0.0371217	0.64274	-6.35711
SDE2	0.618953	2.05463	2.93241	0.00913411	0.460711	-5.02572
SELENOK	0.596012	2.68331	2.44589	0.0253484	0.576353	-6.00124
SERPINB2	0.540098	0.747858	2.28987	0.0347732	0.636703	-6.29656
SERPINE1	-0.706259	0.616573	-4.05432	0.000790603	0.269803	-2.60257
SGK1	0.763402	1.52068	2.94968	0.00880253	0.460711	-4.98987
SIK1B	0.77781	1.51896	3.6242	0.00203069	0.314021	-3.54695
SLC2A3	0.639186	4.24504	2.40519	0.0275449	0.585852	-6.07924
SOCS3	1.1599	5.00784	2.59513	0.0186277	0.531421	-5.71002
SOD2	0.965167	3.10899	2.87189	0.0103947	0.475174	-5.15082
SOWAHD	-0.773847	1.70547	-3.12796	0.0059957	0.427564	-4.61581
SPP1	-0.541085	0.354398	-3.8567	0.00121928	0.303127	-3.03754
TAMALIN	1.12246	2.10304	2.80734	0.011924	0.485726	-5.28321
TAP1	0.891006	0.725787	2.66363	0.0161449	0.513715	-5.57377
TAP1	-0.796033	0.61092	-2.15792	0.045184	0.674208	-6.53806
TCN1	-0.588745	0.973773	-2.59958	0.018456	0.531111	-5.70122
TENT5C	0.73897	2.00613	3.04021	0.00724644	0.438214	-4.80076
THBS1	0.862829	2.52828	2.33219	0.0319366	0.617548	-6.21745
TIPARP	0.605323	1.71193	3.81334	0.00134096	0.30755	-3.13277
TLR10	-0.542615	1.88058	-2.19346	0.0421291	0.661036	-6.47381
TNFAIP3	2.33034	5.79416	4.86751	0.000135793	0.172274	-0.816431
TNFAIP8L2	-0.693649	3.27044	-3.06469	0.00687392	0.429387	-4.74931
TOR4A	-0.552731	2.19637	-3.6594	0.00187979	0.314021	-3.47005
TP53INP2	0.941642	2.2533	2.43255	0.0260497	0.579257	-6.02689
TRIB1	0.944617	4.28361	2.69891	0.0149926	0.509117	-5.50301
U2AF1	0.868766	1.40949	4.45718	0.000328452	0.20139	-1.71505
YPEL5	0.691527	4.34171	2.47905	0.023682	0.566722	-5.93723
YRDC	0.55493	2.15907	4.53246	0.000279033	0.193599	-1.54957
ZBTB21	0.547354	1.59196	2.24304	0.0381829	0.645963	-6.38317
ZC3H12A	1.03515	3.20032	2.64331	0.0168463	0.522912	-5.61434
ZFP36	1.40349	8.51669	3.67649	0.00181062	0.314021	-3.43269
ZNF281	0.50092	3.43361	3.87646	0.00116755	0.303127	-2.99411
ZNF394	0.797797	3.07951	3.67447	0.00181869	0.314021	-3.43712
