# Supplementary material for: Investigating the change in gene expression profile of blood mononuclear cells post-laparoscopic sleeve gastrectomy in Chinese obese patients
Source: Front Endocrinol (Lausanne). 2023 Mar 14;14:1049484. doi: 10.3389/fendo.2023.1049484 (PMC10043499; doi:10.3389/fendo.2023.1049484)
Supplement: Supplementary Table 3 — Functional enrichment analysis of 165 DE-mRNAs. [file Table_3.xlsx]

## Sheet: Sheet1
ONTOLOGY	ID	Description	GeneRatio	BgRatio	pvalue	p.adjust	qvalue	geneID	Count		ID	Description	GeneRatio	BgRatio	pvalue	p.adjust	qvalue	geneID	Count
BP	GO:0071222	cellular response to lipopolysaccharide	23/149	208/18866	5.09334e-20	1.46332e-16	1.05244e-16	TNFAIP3/SERPINE1/IL1B/RIPK2/ZFP36/NFKBIA/NLRP3/CXCL2/CXCL8/NR1D1/CTSG/CXCL3/ICAM1/LCN2/CEBPE/BPI/TRIB1/ZC3H12A/DEFA3/LTF/IL6/CD180/IL1A	23		hsa04657	IL-17 signaling pathway	13/85	94/8108	1.08996e-11	1.99464e-09	1.43416e-09	7128/8772/3553/6364/4792/2920/5743/3576/2921/3934/3569/3727/6279	13
BP	GO:0071216	cellular response to biotic stimulus	24/149	246/18866	1.45707e-19	2.09308e-16	1.50538e-16	TNFAIP3/SERPINE1/IL1B/RIPK2/ZFP36/NFKBIA/NLRP3/CXCL2/CXCL8/NR1D1/CTSG/CXCL3/ICAM1/LCN2/CEBPE/BPI/TRIB1/ZC3H12A/DEFA3/LTF/PPP1R15B/IL6/CD180/IL1A	24		hsa04668	TNF signaling pathway	13/85	112/8108	1.05794e-10	9.68017e-09	6.96014e-09	7128/8772/3553/6364/3659/4792/2920/5743/602/2921/3383/9021/3569	13
BP	GO:0071219	cellular response to molecule of bacterial origin	23/149	222/18866	2.26006e-19	2.16438e-16	1.55667e-16	TNFAIP3/SERPINE1/IL1B/RIPK2/ZFP36/NFKBIA/NLRP3/CXCL2/CXCL8/NR1D1/CTSG/CXCL3/ICAM1/LCN2/CEBPE/BPI/TRIB1/ZC3H12A/DEFA3/LTF/IL6/CD180/IL1A	23		hsa05323	Rheumatoid arthritis	10/85	93/8108	3.72022e-08	2.26934e-06	1.63168e-06	1493/3553/6364/2920/3576/2921/3383/6349/3569/3552	10
BP	GO:0002237	response to molecule of bacterial origin	27/149	356/18866	4.5975e-19	3.30216e-16	2.37497e-16	TNFAIP3/CD24/SERPINE1/IL1B/RIPK2/ZFP36/NFKBIA/NLRP3/CXCL2/PTGS2/CXCL8/NR1D1/CTSG/CXCL3/MPO/ICAM1/LCN2/CEBPE/BPI/TRIB1/ZC3H12A/DEFA3/LTF/IL6/S100A8/CD180/IL1A	27		hsa04621	NOD-like receptor signaling pathway	13/85	185/8108	5.24161e-08	2.39804e-06	1.72421e-06	7128/8772/3553/8767/4792/114548/2920/3576/2921/23710/1668/820/3569	13
BP	GO:0032496	response to lipopolysaccharide	26/149	334/18866	1.16165e-18	6.67486e-16	4.80069e-16	TNFAIP3/SERPINE1/IL1B/RIPK2/ZFP36/NFKBIA/NLRP3/CXCL2/PTGS2/CXCL8/NR1D1/CTSG/CXCL3/MPO/ICAM1/LCN2/CEBPE/BPI/TRIB1/ZC3H12A/DEFA3/LTF/IL6/S100A8/CD180/IL1A	26		hsa04064	NF-kappa B signaling pathway	10/85	104/8108	1.09476e-07	3.33902e-06	2.40079e-06	7128/3553/4792/2920/5743/3576/388372/2921/3383/597	10
BP	GO:0030098	lymphocyte differentiation	22/149	368/18866	1.52688e-13	7.31122e-11	5.25837e-11	CTLA4/EGR3/IRF2BP2/NFKBIZ/FADD/IL1B/CD83/RIPK2/IRF1/HHEX/NLRP3/KLF6/BCL3/GPR183/NFKBID/ZC3H12A/IL6/MAFB/JMJD6/PGLYRP1/DNAJB9/IL1A	22		hsa04625	C-type lectin receptor signaling pathway	10/85	104/8108	1.09476e-07	3.33902e-06	2.40079e-06	1960/3553/3659/4792/1263/114548/1959/5743/602/3569	10
BP	GO:0030217	T cell differentiation	17/149	253/18866	1.69705e-11	6.96517e-09	5.00948e-09	CTLA4/EGR3/NFKBIZ/FADD/IL1B/CD83/RIPK2/IRF1/NLRP3/BCL3/GPR183/NFKBID/ZC3H12A/IL6/MAFB/JMJD6/IL1A	17		hsa05134	Legionellosis	7/85	57/8108	1.87574e-06	4.90373e-05	3.52583e-05	3553/4792/2920/3576/2921/3310/3569	7
BP	GO:0060326	cell chemotaxis	18/149	311/18866	4.95746e-11	1.78035e-08	1.28046e-08	EGR3/HBEGF/SERPINE1/IL1B/CCL20/CXCR4/CXCL2/CXCL8/GPR183/CCL4L1/CXCL3/CCL3L1/THBS1/IL6/S100A8/SBDS/DUSP1/NR4A1	18		hsa04061	Viral protein interaction with cytokine and cytokine receptor	8/85	100/8108	8.88717e-06	0.00020303	0.000145981	6364/7852/2920/3576/388372/2921/6349/3569	8
BP	GO:0019730	antimicrobial humoral response	13/149	137/18866	6.32543e-11	2.01922e-08	1.45226e-08	CXCL2/BCL3/CXCL8/CTSG/CXCL3/LCN2/BPI/RNASE3/DEFA3/CAMP/LTF/S100A8/PGLYRP1	13		hsa05164	Influenza A	10/85	172/8108	1.12613e-05	0.00020303	0.000145981	8772/3553/3337/4792/114548/3576/3383/9021/3569/3552	10
BP	GO:1902105	regulation of leukocyte differentiation	17/149	290/18866	1.44905e-10	4.16312e-08	2.99419e-08	CTLA4/EGR3/NFKBIZ/FADD/IL1B/CD83/RIPK2/IRF1/NLRP3/NFKBID/TRIB1/ZC3H12A/KLF10/LTF/MAFB/PGLYRP1/IL1A	17		hsa04620	Toll-like receptor signaling pathway	8/85	104/8108	1.18909e-05	0.00020303	0.000145981	8772/3553/6696/4792/3576/388372/6349/3569	8
BP	GO:0042110	T cell activation	21/149	483/18866	2.27596e-10	5.94441e-08	4.27533e-08	CTLA4/EGR3/NFKBIZ/FADD/CD24/IL1B/CD83/RIPK2/IRF1/NLRP3/BCL3/GPR183/TNFAIP8L2/ICAM1/NFKBID/ZC3H12A/SELENOK/IL6/MAFB/JMJD6/IL1A	21		hsa05144	Malaria	6/85	50/8108	1.2204e-05	0.00020303	0.000145981	3553/3576/3383/7057/3569/3039	6
BP	GO:0042742	defense response to bacterium	18/149	348/18866	3.09319e-10	7.40562e-08	5.32626e-08	SERPINE1/CCL20/RIPK2/NLRP3/BCL3/CTSG/MPO/LCN2/CEBPE/BPI/CRP/RNASE3/DEFA3/CAMP/LTF/IL6/S100A8/PGLYRP1	18		hsa05417	Lipid and atherosclerosis	11/85	215/8108	1.34521e-05	0.000205144	0.000147501	3553/4792/114548/2920/3576/2921/6648/3383/6349/3310/3569	11
BP	GO:1903706	regulation of hemopoiesis	21/149	498/18866	3.97065e-10	8.77514e-08	6.31124e-08	CTLA4/EGR3/NFKBIZ/FADD/IL1B/CD83/RIPK2/ZFP36/IRF1/NFKBIA/NLRP3/NFKBID/TRIB1/OSM/ZC3H12A/KLF10/LTF/THBS1/MAFB/PGLYRP1/IL1A	21		hsa05202	Transcriptional misregulation in cancer	10/85	192/8108	2.93582e-05	0.000413274	0.000297148	64332/3087/3576/1050/4353/597/1053/1668/3569/1026	10
BP	GO:0030595	leukocyte chemotaxis	15/149	232/18866	4.80754e-10	9.86575e-08	7.09563e-08	SERPINE1/IL1B/CCL20/CXCR4/CXCL2/CXCL8/GPR183/CCL4L1/CXCL3/CCL3L1/THBS1/IL6/S100A8/SBDS/DUSP1	15		hsa05167	Kaposi sarcoma-associated herpesvirus infection	10/85	194/8108	3.20947e-05	0.000419523	0.000301642	8772/7538/4792/2920/5743/3576/2921/3383/3569/1026	10
BP	GO:0007159	leukocyte cell-cell adhesion	18/149	364/18866	6.36966e-10	1.22e-07	8.77449e-08	CTLA4/EGR3/NFKBIZ/FADD/CD24/IL1B/CD83/RIPK2/IRF1/NLRP3/TNFAIP8L2/ICAM1/NFKBID/ZC3H12A/SELENOK/IL6/S100A8/IL1A	18		hsa05142	Chagas disease	7/85	102/8108	8.96194e-05	0.00109336	0.000786135	8772/5054/3553/4792/3576/6349/3569	7
BP	GO:0022409	positive regulation of cell-cell adhesion	16/149	279/18866	7.16877e-10	1.28724e-07	9.25808e-08	CTLA4/EGR3/NFKBIZ/FADD/CD24/IL1B/CD83/RIPK2/NLRP3/PLAUR/CEACAM6/ICAM1/NFKBID/SELENOK/IL6/IL1A	16		hsa05163	Human cytomegalovirus infection	10/85	225/8108	0.000112209	0.00128339	0.000922773	8772/3553/7852/4792/5743/3576/388372/6349/3569/1026	10
BP	GO:0070663	regulation of leukocyte proliferation	15/149	240/18866	7.69601e-10	1.30063e-07	9.35434e-08	CTLA4/TNFAIP3/FADD/CD24/IL1B/AHR/RIPK2/IRF1/HHEX/GPR183/CRP/SELENOK/IL6/IL1A/CDKN1A	15		hsa05133	Pertussis	6/85	76/8108	0.000135113	0.00145446	0.00104577	3553/3659/114548/3576/3569/3552	6
BP	GO:0050867	positive regulation of cell activation	19/149	421/18866	9.50694e-10	1.51741e-07	1.09135e-07	CTLA4/EGR3/NFKBIZ/FADD/CD24/IL1B/CD83/RIPK2/NLRP3/GPR183/CEBPA/NFKBID/MMP8/SELENOK/THBS1/IL6/PLEK/IL1A/CDKN1A	19		hsa04060	Cytokine-cytokine receptor interaction	11/85	295/8108	0.000237472	0.0024143	0.00173591	3553/6364/7852/2920/3576/388372/2921/5008/6349/3569/3552	11
BP	GO:1903037	regulation of leukocyte cell-cell adhesion	17/149	329/18866	1.01017e-09	1.52533e-07	1.09705e-07	CTLA4/EGR3/NFKBIZ/FADD/CD24/IL1B/CD83/RIPK2/IRF1/NLRP3/TNFAIP8L2/ICAM1/NFKBID/ZC3H12A/SELENOK/IL6/IL1A	17		hsa05143	African trypanosomiasis	4/85	37/8108	0.0005708	0.00528357	0.00379895	3553/3383/3569/3039	4
BP	GO:0050727	regulation of inflammatory response	19/149	425/18866	1.11228e-09	1.52533e-07	1.09705e-07	TNFAIP3/NFKBIZ/SERPINE1/IL1B/NFKBIA/NLRP3/PER1/PTGS2/NR1D1/TNFAIP8L2/CEBPA/OSM/ZC3H12A/SOCS3/MMP8/IL6/S100A8/PGLYRP1/TLR10	19		hsa04933	AGE-RAGE signaling pathway in diabetic complications	6/85	100/8108	0.000603142	0.00528357	0.00379895	5054/3553/3576/3383/3569/3552	6
BP	GO:0006959	humoral immune response	18/149	377/18866	1.11493e-09	1.52533e-07	1.09705e-07	IL1B/CD83/CXCL2/BCL3/CXCL8/GPR183/CTSG/CXCL3/LCN2/BPI/CRP/RNASE3/DEFA3/CAMP/LTF/IL6/S100A8/PGLYRP1	18		hsa05162	Measles	7/85	139/8108	0.000606312	0.00528357	0.00379895	7128/8772/3553/4792/3310/3569/3552	7
BP	GO:0043312	neutrophil degranulation	20/149	487/18866	1.6998e-09	2.21979e-07	1.59651e-07	PTX3/OLFM4/PLAUR/CTSG/MPO/CEACAM8/CEACAM6/LCN2/BPI/TCN1/MMP8/RNASE3/CAMP/YPEL5/LTF/SLC2A3/HSPA6/S100A8/RNASE2/PGLYRP1	20		hsa05146	Amoebiasis	6/85	102/8108	0.000670062	0.0055737	0.00400755	3553/2920/3576/1511/2921/3569	6
BP	GO:0002283	neutrophil activation involved in immune response	20/149	490/18866	1.88865e-09	2.27517e-07	1.63634e-07	PTX3/OLFM4/PLAUR/CTSG/MPO/CEACAM8/CEACAM6/LCN2/BPI/TCN1/MMP8/RNASE3/CAMP/YPEL5/LTF/SLC2A3/HSPA6/S100A8/RNASE2/PGLYRP1	20		hsa05120	Epithelial cell signaling in Helicobacter pylori infection	5/85	70/8108	0.000797606	0.00633417	0.00455433	1839/4792/2920/3576/2921	5
BP	GO:0022407	regulation of cell-cell adhesion	19/149	439/18866	1.90059e-09	2.27517e-07	1.63634e-07	CTLA4/EGR3/NFKBIZ/FADD/CD24/IL1B/CD83/RIPK2/IRF1/NLRP3/PLAUR/TNFAIP8L2/CEACAM6/ICAM1/NFKBID/ZC3H12A/SELENOK/IL6/IL1A	19		hsa05219	Bladder cancer	4/85	41/8108	0.000847808	0.00633417	0.00455433	1839/3576/7057/1026	4
BP	GO:0071347	cellular response to interleukin-1	13/149	183/18866	2.32672e-09	2.67387e-07	1.9231e-07	IL1B/CCL20/RIPK2/NFKBIA/CXCL8/NR1D1/CCL4L1/ICAM1/LCN2/ZC3H12A/CCL3L1/IL6/IL1A	13		hsa04062	Chemokine signaling pathway	8/85	192/8108	0.000865323	0.00633417	0.00455433	6364/7852/4792/2920/3576/388372/2921/6349	8
BP	GO:0002696	positive regulation of leukocyte activation	18/149	406/18866	3.59276e-09	3.97e-07	2.8553e-07	CTLA4/EGR3/NFKBIZ/FADD/CD24/IL1B/CD83/RIPK2/NLRP3/GPR183/CEBPA/NFKBID/MMP8/SELENOK/THBS1/IL6/IL1A/CDKN1A	18		hsa05161	Hepatitis B	7/85	162/8108	0.00149221	0.0105028	0.00755166	1960/8772/4792/1959/3576/3569/1026	7
BP	GO:0070661	leukocyte proliferation	16/149	313/18866	3.77109e-09	4.01272e-07	2.88602e-07	CTLA4/TNFAIP3/FADD/CD24/IL1B/AHR/RIPK2/IRF1/HHEX/GPR183/CRP/SELENOK/IL6/CD180/IL1A/CDKN1A	16		hsa04068	FoxO signaling pathway	6/85	131/8108	0.00244388	0.016564	0.0119097	1263/6446/6648/23710/3569/1026	6
BP	GO:1903039	positive regulation of leukocyte cell-cell adhesion	14/149	235/18866	5.39145e-09	5.53202e-07	3.97873e-07	CTLA4/EGR3/NFKBIZ/FADD/CD24/IL1B/CD83/RIPK2/NLRP3/ICAM1/NFKBID/SELENOK/IL6/IL1A	14		hsa05152	Tuberculosis	7/85	180/8108	0.00271828	0.0177659	0.0127739	8772/3553/8767/1263/820/3569/3552	7
BP	GO:0045785	positive regulation of cell adhesion	18/149	428/18866	8.17983e-09	8.10368e-07	5.82832e-07	CTLA4/EGR3/NFKBIZ/FADD/CD24/IL1B/CD83/RIPK2/NLRP3/OLFM4/PLAUR/CEACAM6/ICAM1/NFKBID/SELENOK/NINJ1/IL6/IL1A	18		hsa04010	MAPK signaling pathway	9/85	294/8108	0.00351833	0.0222019	0.0159634	3553/1844/2069/1847/3310/3727/1843/3164/3552	9
BP	GO:0050863	regulation of T cell activation	16/149	332/18866	8.71826e-09	8.34919e-07	6.00489e-07	CTLA4/EGR3/NFKBIZ/FADD/CD24/IL1B/CD83/RIPK2/IRF1/NLRP3/TNFAIP8L2/NFKBID/ZC3H12A/SELENOK/IL6/IL1A	16		hsa04710	Circadian rhythm	3/85	31/8108	0.00404418	0.0246695	0.0177377	5187/9572/8553	3
BP	GO:0043367	CD4-positive, alpha-beta T cell differentiation	9/149	78/18866	1.07545e-08	9.96695e-07	7.16842e-07	NFKBIZ/CD83/RIPK2/NLRP3/BCL3/GPR183/NFKBID/ZC3H12A/IL6	9		hsa04623	Cytosolic DNA-sensing pathway	4/85	63/8108	0.00418824	0.0247241	0.0177769	3553/4792/388372/3569	4
BP	GO:0046632	alpha-beta T cell differentiation	10/149	106/18866	1.16146e-08	1.04277e-06	7.4998e-07	NFKBIZ/CD83/RIPK2/IRF1/NLRP3/BCL3/GPR183/NFKBID/ZC3H12A/IL6	10		hsa04928	Parathyroid hormone synthesis, secretion and action	5/85	106/8108	0.00497916	0.0273013	0.0196299	1839/4929/3727/9935/1026	5
BP	GO:0070555	response to interleukin-1	13/149	211/18866	1.30109e-08	1.13274e-06	8.14688e-07	IL1B/CCL20/RIPK2/NFKBIA/CXCL8/NR1D1/CCL4L1/ICAM1/LCN2/ZC3H12A/CCL3L1/IL6/IL1A	13		hsa05169	Epstein-Barr virus infection	7/85	202/8108	0.00513365	0.0273013	0.0196299	7128/8772/4792/3383/4794/3569/1026	7
BP	GO:0050870	positive regulation of T cell activation	13/149	214/18866	1.54022e-08	1.30148e-06	9.36051e-07	CTLA4/EGR3/NFKBIZ/FADD/CD24/IL1B/CD83/RIPK2/NLRP3/NFKBID/SELENOK/IL6/IL1A	13		hsa04659	Th17 cell differentiation	5/85	107/8108	0.00518095	0.0273013	0.0196299	3553/196/4792/4794/3569	5
BP	GO:0001819	positive regulation of cytokine production	18/149	447/18866	1.59916e-08	1.31268e-06	9.44107e-07	FADD/SERPINE1/IL1B/CD83/RIPK2/IRF1/NLRP3/EREG/PTGS2/BCL3/DDX21/OSM/MMP8/SELENOK/THBS1/IL6/IL1A/APOA2	18		hsa05221	Acute myeloid leukemia	4/85	67/8108	0.00522157	0.0273013	0.0196299	1050/4353/597/1053	4
BP	GO:0002526	acute inflammatory response	10/149	111/18866	1.81724e-08	1.45026e-06	1.04305e-06	IL1B/NLRP3/PTGS2/ICAM1/CRP/OSM/IL6/S100A8/IL1A/APOA2	10		hsa04932	Non-alcoholic fatty liver disease	6/85	155/8108	0.0055975	0.0284539	0.0204587	3553/3576/1050/9021/3569/3552	6
BP	GO:0031663	lipopolysaccharide-mediated signaling pathway	8/149	59/18866	1.97688e-08	1.53502e-06	1.10401e-06	TNFAIP3/IL1B/RIPK2/NFKBIA/BPI/TRIB1/LTF/CD180	8		hsa05166	Human T-cell leukemia virus 1 infection	7/85	219/8108	0.00790474	0.0390964	0.0281107	7538/4792/1959/3383/3569/2114/1026	7
BP	GO:0045619	regulation of lymphocyte differentiation	12/149	181/18866	2.13709e-08	1.61575e-06	1.16208e-06	CTLA4/EGR3/NFKBIZ/IL1B/CD83/RIPK2/IRF1/NLRP3/NFKBID/ZC3H12A/PGLYRP1/IL1A	12		hsa05140	Leishmaniasis	4/85	77/8108	0.00851983	0.0410297	0.0295008	3553/4792/5743/3552	4
BP	GO:0032944	regulation of mononuclear cell proliferation	13/149	221/18866	2.25963e-08	1.62747e-06	1.17051e-06	CTLA4/FADD/CD24/IL1B/AHR/RIPK2/IRF1/GPR183/CRP/SELENOK/IL6/IL1A/CDKN1A	13		hsa05332	Graft-versus-host disease	3/85	42/8108	0.00950983	0.0446231	0.0320845	3553/3569/3552	3
BP	GO:0042093	T-helper cell differentiation	8/149	60/18866	2.26588e-08	1.62747e-06	1.17051e-06	NFKBIZ/RIPK2/NLRP3/BCL3/GPR183/NFKBID/ZC3H12A/IL6	8		hsa04380	Osteoclast differentiation	5/85	128/8108	0.0108742	0.0497495	0.0357704	3553/4792/9021/3727/3552	5
BP	GO:0002683	negative regulation of immune system process	18/149	463/18866	2.73905e-08	1.91934e-06	1.38043e-06	CTLA4/TNFAIP3/FADD/ZFP36/IRF1/NFKBIA/NR1D1/TNFAIP8L2/BPI/NFKBID/TRIB1/ZC3H12A/LTF/THBS1/MAFB/DUSP1/PGLYRP1/APOA2	18
BP	GO:0002294	CD4-positive, alpha-beta T cell differentiation involved in immune response	8/149	62/18866	2.95467e-08	1.99937e-06	1.43798e-06	NFKBIZ/RIPK2/NLRP3/BCL3/GPR183/NFKBID/ZC3H12A/IL6	8
BP	GO:0045580	regulation of T cell differentiation	11/149	150/18866	2.99244e-08	1.99937e-06	1.43798e-06	CTLA4/EGR3/NFKBIZ/IL1B/CD83/RIPK2/IRF1/NLRP3/NFKBID/ZC3H12A/IL1A	11
BP	GO:0002287	alpha-beta T cell activation involved in immune response	8/149	63/18866	3.36199e-08	2.14645e-06	1.54376e-06	NFKBIZ/RIPK2/NLRP3/BCL3/GPR183/NFKBID/ZC3H12A/IL6	8
BP	GO:0002293	alpha-beta T cell differentiation involved in immune response	8/149	63/18866	3.36199e-08	2.14645e-06	1.54376e-06	NFKBIZ/RIPK2/NLRP3/BCL3/GPR183/NFKBID/ZC3H12A/IL6	8
BP	GO:2001234	negative regulation of apoptotic signaling pathway	13/149	233/18866	4.22329e-08	2.63772e-06	1.8971e-06	TNFAIP3/FADD/SERPINE1/ITPRIP/IL1B/PPIF/PTGS2/PLAUR/SOD2/ICAM1/NR4A2/THBS1/IL1A	13
BP	GO:0050729	positive regulation of inflammatory response	11/149	158/18866	5.12056e-08	3.13008e-06	2.25121e-06	NFKBIZ/SERPINE1/IL1B/NFKBIA/PTGS2/CEBPA/OSM/MMP8/IL6/S100A8/TLR10	11
BP	GO:1902107	positive regulation of leukocyte differentiation	11/149	159/18866	5.46425e-08	3.27058e-06	2.35226e-06	EGR3/NFKBIZ/FADD/IL1B/CD83/RIPK2/NLRP3/NFKBID/TRIB1/KLF10/IL1A	11
BP	GO:0032943	mononuclear cell proliferation	14/149	286/18866	6.42441e-08	3.7668e-06	2.70915e-06	CTLA4/FADD/CD24/IL1B/AHR/RIPK2/IRF1/GPR183/CRP/SELENOK/IL6/CD180/IL1A/CDKN1A	14
BP	GO:0035710	CD4-positive, alpha-beta T cell activation	9/149	97/18866	7.42168e-08	4.10048e-06	2.94914e-06	NFKBIZ/CD83/RIPK2/NLRP3/BCL3/GPR183/NFKBID/ZC3H12A/IL6	9
BP	GO:1990868	response to chemokine	9/149	97/18866	7.42168e-08	4.10048e-06	2.94914e-06	CCL20/CXCR4/CXCL2/CXCL8/CCL4L1/CXCL3/ZC3H12A/CCL3L1/DUSP1	9
BP	GO:1990869	cellular response to chemokine	9/149	97/18866	7.42168e-08	4.10048e-06	2.94914e-06	CCL20/CXCR4/CXCL2/CXCL8/CCL4L1/CXCL3/ZC3H12A/CCL3L1/DUSP1	9
BP	GO:0002292	T cell differentiation involved in immune response	8/149	71/18866	8.75693e-08	4.71913e-06	3.39409e-06	NFKBIZ/RIPK2/NLRP3/BCL3/GPR183/NFKBID/ZC3H12A/IL6	8
BP	GO:0050830	defense response to Gram-positive bacterium	9/149	99/18866	8.86993e-08	4.71913e-06	3.39409e-06	RIPK2/NLRP3/CTSG/CRP/RNASE3/DEFA3/CAMP/IL6/PGLYRP1	9
BP	GO:0061844	antimicrobial humoral immune response mediated by antimicrobial peptide	8/149	75/18866	1.35218e-07	7.06328e-06	5.08005e-06	CXCL2/CXCL8/CXCL3/RNASE3/DEFA3/CAMP/LTF/PGLYRP1	8
BP	GO:0051251	positive regulation of lymphocyte activation	15/149	357/18866	1.56989e-07	8.05409e-06	5.79266e-06	CTLA4/EGR3/NFKBIZ/FADD/CD24/IL1B/CD83/RIPK2/NLRP3/GPR183/NFKBID/SELENOK/IL6/IL1A/CDKN1A	15
BP	GO:2000379	positive regulation of reactive oxygen species metabolic process	9/149	106/18866	1.6057e-07	8.09329e-06	5.82085e-06	IL1B/PTX3/PTGS2/ICAM1/CRP/ZC3H12A/MMP8/THBS1/CDKN1A	9
BP	GO:0050670	regulation of lymphocyte proliferation	12/149	219/18866	1.73951e-07	8.61658e-06	6.19721e-06	CTLA4/FADD/CD24/IL1B/AHR/RIPK2/IRF1/GPR183/SELENOK/IL6/IL1A/CDKN1A	12
BP	GO:0097529	myeloid leukocyte migration	12/149	222/18866	2.01553e-07	9.78379e-06	7.03668e-06	SERPINE1/IL1B/CCL20/CXCL2/CXCL8/CCL4L1/CXCL3/CCL3L1/THBS1/IL6/S100A8/DUSP1	12
BP	GO:0002286	T cell activation involved in immune response	9/149	109/18866	2.04326e-07	9.78379e-06	7.03668e-06	NFKBIZ/RIPK2/NLRP3/BCL3/GPR183/ICAM1/NFKBID/ZC3H12A/IL6	9
BP	GO:0046631	alpha-beta T cell activation	10/149	146/18866	2.4666e-07	1.14784e-05	8.25547e-06	NFKBIZ/CD83/RIPK2/IRF1/NLRP3/BCL3/GPR183/NFKBID/ZC3H12A/IL6	10
BP	GO:0050829	defense response to Gram-negative bacterium	8/149	81/18866	2.47706e-07	1.14784e-05	8.25547e-06	SERPINE1/CTSG/BPI/RNASE3/DEFA3/CAMP/LTF/IL6	8
BP	GO:0034612	response to tumor necrosis factor	14/149	320/18866	2.54963e-07	1.16271e-05	8.36246e-06	TNFAIP3/CCL20/ZFP36/NFKBIA/PTGS2/CXCL8/NR1D1/CEBPA/CCL4L1/ICAM1/LCN2/ZC3H12A/CCL3L1/THBS1	14
BP	GO:0002285	lymphocyte activation involved in immune response	11/149	187/18866	2.84479e-07	1.27704e-05	9.18473e-06	NFKBIZ/RIPK2/NLRP3/BCL3/GPR183/ICAM1/NFKBID/ZC3H12A/IL6/PGLYRP1/CD180	11
BP	GO:0046651	lymphocyte proliferation	13/149	283/18866	4.01311e-07	1.75226e-05	1.26026e-05	CTLA4/FADD/CD24/IL1B/AHR/RIPK2/IRF1/GPR183/SELENOK/IL6/CD180/IL1A/CDKN1A	13
BP	GO:0043030	regulation of macrophage activation	7/149	59/18866	4.02537e-07	1.75226e-05	1.26026e-05	NR1D1/CEBPA/BPI/ZC3H12A/MMP8/THBS1/IL6	7
BP	GO:0072593	reactive oxygen species metabolic process	13/149	288/18866	4.89628e-07	2.09955e-05	1.51004e-05	IL1B/PTX3/PTGS2/MPO/SOD2/ICAM1/CRP/ZC3H12A/MMP8/THBS1/PDK4/HBA1/CDKN1A	13
BP	GO:1903707	negative regulation of hemopoiesis	10/149	158/18866	5.13773e-07	2.17069e-05	1.5612e-05	CTLA4/ZFP36/IRF1/NFKBIA/NFKBID/TRIB1/ZC3H12A/LTF/MAFB/PGLYRP1	10
BP	GO:0045582	positive regulation of T cell differentiation	8/149	92/18866	6.66297e-07	2.77431e-05	1.99533e-05	EGR3/NFKBIZ/IL1B/CD83/RIPK2/NLRP3/NFKBID/IL1A	8
BP	GO:1903708	positive regulation of hemopoiesis	11/149	204/18866	6.77791e-07	2.78185e-05	2.00076e-05	EGR3/NFKBIZ/FADD/IL1B/CD83/RIPK2/NLRP3/NFKBID/TRIB1/KLF10/IL1A	11
BP	GO:0071356	cellular response to tumor necrosis factor	13/149	297/18866	6.93305e-07	2.80544e-05	2.01773e-05	TNFAIP3/CCL20/ZFP36/NFKBIA/CXCL8/NR1D1/CEBPA/CCL4L1/ICAM1/LCN2/ZC3H12A/CCL3L1/THBS1	13
BP	GO:0009615	response to virus	14/149	349/18866	7.23797e-07	2.85009e-05	2.04984e-05	TNFAIP3/FADD/IL1B/CXCR4/IRF1/NLRP3/BCL3/DDX21/LCN2/ZC3H12A/DEFA3/SELENOK/IL6/RNASE2	14
BP	GO:0032677	regulation of interleukin-8 production	8/149	93/18866	7.24179e-07	2.85009e-05	2.04984e-05	FADD/SERPINE1/IL1B/BCL3/BPI/CRP/IL6/APOA2	8
BP	GO:0071621	granulocyte chemotaxis	9/149	127/18866	7.53035e-07	2.92361e-05	2.10271e-05	IL1B/CCL20/CXCL2/CXCL8/CCL4L1/CXCL3/CCL3L1/THBS1/S100A8	9
BP	GO:0002251	organ or tissue specific immune response	6/149	41/18866	7.85281e-07	3.00815e-05	2.16352e-05	RNASE3/DEFA3/CAMP/LTF/IL6/RNASE2	6
BP	GO:0002819	regulation of adaptive immune response	10/149	168/18866	9.03254e-07	3.41454e-05	2.4558e-05	TNFAIP3/NFKBIZ/FADD/IL1B/RIPK2/IRF1/NLRP3/NFKBID/ZC3H12A/IL6	10
BP	GO:2001233	regulation of apoptotic signaling pathway	15/149	413/18866	9.97933e-07	3.72346e-05	2.67798e-05	TNFAIP3/FADD/SERPINE1/ITPRIP/IL1B/G0S2/PPIF/PTGS2/PLAUR/SOD2/ICAM1/NR4A2/THBS1/S100A8/IL1A	15
BP	GO:0050671	positive regulation of lymphocyte proliferation	9/149	136/18866	1.33913e-06	4.89372e-05	3.51965e-05	FADD/CD24/IL1B/RIPK2/GPR183/SELENOK/IL6/IL1A/CDKN1A	9
BP	GO:0032637	interleukin-8 production	8/149	101/18866	1.36268e-06	4.89372e-05	3.51965e-05	FADD/SERPINE1/IL1B/BCL3/BPI/CRP/IL6/APOA2	8
BP	GO:0042116	macrophage activation	8/149	101/18866	1.36268e-06	4.89372e-05	3.51965e-05	NR1D1/CEBPA/BPI/ZC3H12A/MMP8/THBS1/IL6/JMJD6	8
BP	GO:0032946	positive regulation of mononuclear cell proliferation	9/149	137/18866	1.42374e-06	5.0499e-05	3.63198e-05	FADD/CD24/IL1B/RIPK2/GPR183/SELENOK/IL6/IL1A/CDKN1A	9
BP	GO:0030593	neutrophil chemotaxis	8/149	103/18866	1.58201e-06	5.54283e-05	3.98651e-05	IL1B/CCL20/CXCL2/CXCL8/CCL4L1/CXCL3/CCL3L1/S100A8	8
BP	GO:0002227	innate immune response in mucosa	5/149	26/18866	1.65303e-06	5.72188e-05	4.11529e-05	RNASE3/DEFA3/CAMP/LTF/RNASE2	5
BP	GO:0032102	negative regulation of response to external stimulus	15/149	433/18866	1.7942e-06	6.11586e-05	4.39864e-05	TNFAIP3/SERPINE1/SPP1/NLRP3/NR1D1/PLAUR/TNFAIP8L2/TRIB1/ZC3H12A/SOCS3/LTF/THBS1/SERPINB2/DUSP1/PGLYRP1	15
BP	GO:0045621	positive regulation of lymphocyte differentiation	8/149	105/18866	1.83071e-06	6.11586e-05	4.39864e-05	EGR3/NFKBIZ/IL1B/CD83/RIPK2/NLRP3/NFKBID/IL1A	8
BP	GO:1902106	negative regulation of leukocyte differentiation	8/149	105/18866	1.83071e-06	6.11586e-05	4.39864e-05	CTLA4/IRF1/NFKBID/TRIB1/ZC3H12A/LTF/MAFB/PGLYRP1	8
BP	GO:0071496	cellular response to external stimulus	13/149	326/18866	1.96091e-06	6.47551e-05	4.65731e-05	FADD/IL1B/SIK1B/IRF1/PTGS2/ICAM1/GABARAPL1/LCN2/ZC3H12A/KLF10/NR4A2/PDK4/CDKN1A	13
BP	GO:0072539	T-helper 17 cell differentiation	5/149	27/18866	2.01585e-06	6.5813e-05	4.7334e-05	NFKBIZ/NLRP3/NFKBID/ZC3H12A/IL6	5
BP	GO:0043370	regulation of CD4-positive, alpha-beta T cell differentiation	6/149	48/18866	2.0479e-06	6.6108e-05	4.75461e-05	NFKBIZ/CD83/RIPK2/NLRP3/NFKBID/ZC3H12A	6
BP	GO:2001237	negative regulation of extrinsic apoptotic signaling pathway	8/149	107/18866	2.11193e-06	6.74175e-05	4.8488e-05	TNFAIP3/FADD/SERPINE1/ITPRIP/IL1B/ICAM1/THBS1/IL1A	8
BP	GO:0097191	extrinsic apoptotic signaling pathway	11/149	230/18866	2.19735e-06	6.93736e-05	4.98948e-05	TNFAIP3/FADD/SERPINE1/ITPRIP/IL1B/G0S2/ICAM1/BCL2A1/LCN2/THBS1/IL1A	11
BP	GO:0031349	positive regulation of defense response	14/149	385/18866	2.30138e-06	7.08636e-05	5.09664e-05	NFKBIZ/FADD/SERPINE1/IL1B/RIPK2/NFKBIA/EREG/PTGS2/CEBPA/OSM/MMP8/IL6/S100A8/TLR10	14
BP	GO:0033077	T cell differentiation in thymus	7/149	76/18866	2.30637e-06	7.08636e-05	5.09664e-05	EGR3/FADD/IL1B/NFKBID/MAFB/JMJD6/IL1A	7
BP	GO:0032663	regulation of interleukin-2 production	6/149	49/18866	2.31854e-06	7.08636e-05	5.09664e-05	TNFAIP3/IL1B/CD83/RIPK2/ZFP36/IL1A	6
BP	GO:0032680	regulation of tumor necrosis factor production	8/149	110/18866	2.60225e-06	7.86976e-05	5.66008e-05	TNFAIP3/FADD/RIPK2/ZFP36/BPI/ZC3H12A/SELENOK/LTF	8
BP	GO:0007249	I-kappaB kinase/NF-kappaB signaling	12/149	286/18866	2.93177e-06	8.77394e-05	6.31038e-05	TNFAIP3/FADD/IL1B/RIPK2/NFKBIA/PER1/BCL3/NR1D1/DDX21/NFKBID/ZC3H12A/LTF	12
BP	GO:0070665	positive regulation of leukocyte proliferation	9/149	150/18866	3.02236e-06	8.86046e-05	6.37261e-05	FADD/CD24/IL1B/RIPK2/GPR183/SELENOK/IL6/IL1A/CDKN1A	9
BP	GO:0097530	granulocyte migration	9/149	150/18866	3.02236e-06	8.86046e-05	6.37261e-05	IL1B/CCL20/CXCL2/CXCL8/CCL4L1/CXCL3/CCL3L1/THBS1/S100A8	9
BP	GO:1903555	regulation of tumor necrosis factor superfamily cytokine production	8/149	113/18866	3.18609e-06	9.20978e-05	6.62385e-05	TNFAIP3/FADD/RIPK2/ZFP36/BPI/ZC3H12A/SELENOK/LTF	8
BP	GO:0009896	positive regulation of catabolic process	15/149	454/18866	3.20563e-06	9.20978e-05	6.62385e-05	TNFAIP3/IL1B/TIPARP/RIPK2/ZFP36/PLK3/BTG2/CEBPA/PFKFB3/TRIB1/ZC3H12A/TP53INP2/IL6/RNF19B/APOA2	15
BP	GO:0051090	regulation of DNA-binding transcription factor activity	15/149	455/18866	3.29265e-06	9.36612e-05	6.73629e-05	TNFAIP3/IL1B/RIPK2/NFKBIA/NLRP3/BHLHE40/SGK1/ICAM1/NFKBID/TRIB1/ZC3H12A/NFKBIE/LTF/IL6/S100A8	15
BP	GO:0002224	toll-like receptor signaling pathway	9/149	152/18866	3.37086e-06	9.4946e-05	6.82869e-05	TNFAIP3/FADD/RIPK2/IRF1/NFKBIA/NR1D1/LTF/S100A8/TLR10	9
BP	GO:0043372	positive regulation of CD4-positive, alpha-beta T cell differentiation	5/149	30/18866	3.49115e-06	9.71646e-05	6.98826e-05	NFKBIZ/CD83/RIPK2/NLRP3/NFKBID	5
BP	GO:0044793	negative regulation by host of viral process	4/149	14/18866	3.51727e-06	9.71646e-05	6.98826e-05	PTX3/CRP/ZC3H12A/LTF	4
BP	GO:0002822	regulation of adaptive immune response based on somatic recombination of immune receptors built from immunoglobulin superfamily domains	9/149	153/18866	3.5577e-06	9.73454e-05	7.00127e-05	TNFAIP3/NFKBIZ/FADD/IL1B/RIPK2/NLRP3/NFKBID/ZC3H12A/IL6	9
BP	GO:0032640	tumor necrosis factor production	8/149	116/18866	3.87754e-06	0.000105096	7.55869e-05	TNFAIP3/FADD/RIPK2/ZFP36/BPI/ZC3H12A/SELENOK/LTF	8
BP	GO:0072538	T-helper 17 type immune response	5/149	31/18866	4.13613e-06	0.000108749	7.82141e-05	NFKBIZ/NLRP3/NFKBID/ZC3H12A/IL6	5
BP	GO:0009620	response to fungus	6/149	54/18866	4.14542e-06	0.000108749	7.82141e-05	PTX3/CTSG/MPO/DEFA3/LTF/S100A8	6
BP	GO:0032623	interleukin-2 production	6/149	54/18866	4.14542e-06	0.000108749	7.82141e-05	TNFAIP3/IL1B/CD83/RIPK2/ZFP36/IL1A	6
BP	GO:0051348	negative regulation of transferase activity	12/149	296/18866	4.17316e-06	0.000108749	7.82141e-05	TNFAIP3/ITPRIP/IL1B/DUSP2/ZFP36/HHEX/CEBPA/DUSP5/TRIB1/SOCS3/DUSP1/CDKN1A	12
BP	GO:0006469	negative regulation of protein kinase activity	11/149	246/18866	4.20157e-06	0.000108749	7.82141e-05	TNFAIP3/ITPRIP/IL1B/DUSP2/HHEX/CEBPA/DUSP5/TRIB1/SOCS3/DUSP1/CDKN1A	11
BP	GO:0071706	tumor necrosis factor superfamily cytokine production	8/149	119/18866	4.69224e-06	0.000120364	8.65683e-05	TNFAIP3/FADD/RIPK2/ZFP36/BPI/ZC3H12A/SELENOK/LTF	8
BP	GO:0032675	regulation of interleukin-6 production	9/149	159/18866	4.87663e-06	0.000123987	8.9174e-05	TNFAIP3/IL1B/RIPK2/EREG/BPI/ZC3H12A/MMP8/IL6/IL1A	9
BP	GO:1990266	neutrophil migration	8/149	122/18866	5.64753e-06	0.000140685	0.000101183	IL1B/CCL20/CXCL2/CXCL8/CCL4L1/CXCL3/CCL3L1/S100A8	8
BP	GO:0048511	rhythmic process	12/149	305/18866	5.66462e-06	0.000140685	0.000101183	EGR3/SERPINE1/AHR/PTX3/NFIL3/EGR2/PER1/EREG/NR1D1/BHLHE40/KLF10/JUND	12
BP	GO:2001236	regulation of extrinsic apoptotic signaling pathway	9/149	162/18866	5.68027e-06	0.000140685	0.000101183	TNFAIP3/FADD/SERPINE1/ITPRIP/IL1B/G0S2/ICAM1/THBS1/IL1A	9
BP	GO:0001818	negative regulation of cytokine production	13/149	360/18866	5.79547e-06	0.000142311	0.000102353	TNFAIP3/CD24/CD83/ZFP36/NLRP3/BCL3/BPI/ZC3H12A/MMP8/LTF/THBS1/PGLYRP1/APOA2	13
BP	GO:0070098	chemokine-mediated signaling pathway	7/149	88/18866	6.18895e-06	0.000150685	0.000108376	CCL20/CXCR4/CXCL2/CXCL8/CCL4L1/CXCL3/CCL3L1	7
BP	GO:0051607	defense response to virus	11/149	258/18866	6.61526e-06	0.000159711	0.000114867	TNFAIP3/FADD/IL1B/IRF1/NLRP3/DDX21/ZC3H12A/DEFA3/SELENOK/IL6/RNASE2	11
BP	GO:0042326	negative regulation of phosphorylation	15/149	484/18866	6.93893e-06	0.000166129	0.000119483	TNFAIP3/ITPRIP/IL1B/DUSP2/HHEX/PER1/PPIF/CEBPA/DUSP5/TRIB1/ZC3H12A/SOCS3/PPP1R15B/DUSP1/CDKN1A	15
BP	GO:0042129	regulation of T cell proliferation	9/149	167/18866	7.27238e-06	0.000172674	0.00012419	CTLA4/FADD/CD24/IL1B/RIPK2/IRF1/SELENOK/IL6/IL1A	9
BP	GO:0032635	interleukin-6 production	9/149	170/18866	8.40003e-06	0.000197814	0.000142271	TNFAIP3/IL1B/RIPK2/EREG/BPI/ZC3H12A/MMP8/IL6/IL1A	9
BP	GO:1902041	regulation of extrinsic apoptotic signaling pathway via death domain receptors	6/149	61/18866	8.51642e-06	0.000198924	0.00014307	TNFAIP3/FADD/SERPINE1/ITPRIP/ICAM1/THBS1	6
BP	GO:1905952	regulation of lipid localization	9/149	171/18866	8.80771e-06	0.000202705	0.00014579	IL1B/SPP1/NFKBIA/CRP/ZC3H12A/PLIN2/THBS1/IL6/APOA2	9
BP	GO:0045622	regulation of T-helper cell differentiation	5/149	36/18866	8.88997e-06	0.000202705	0.00014579	NFKBIZ/RIPK2/NLRP3/NFKBID/ZC3H12A	5
BP	GO:2000516	positive regulation of CD4-positive, alpha-beta T cell activation	5/149	36/18866	8.88997e-06	0.000202705	0.00014579	NFKBIZ/CD83/RIPK2/NLRP3/NFKBID	5
BP	GO:0033673	negative regulation of kinase activity	11/149	268/18866	9.47471e-06	0.000214337	0.000154156	TNFAIP3/ITPRIP/IL1B/DUSP2/HHEX/CEBPA/DUSP5/TRIB1/SOCS3/DUSP1/CDKN1A	11
BP	GO:0048660	regulation of smooth muscle cell proliferation	9/149	173/18866	9.67405e-06	0.000217137	0.000156169	TNFAIP3/HBEGF/EREG/PTGS2/SOD2/TRIB1/THBS1/IL6/CDKN1A	9
BP	GO:2000514	regulation of CD4-positive, alpha-beta T cell activation	6/149	63/18866	1.02871e-05	0.000229107	0.000164778	NFKBIZ/CD83/RIPK2/NLRP3/NFKBID/ZC3H12A	6
BP	GO:0048659	smooth muscle cell proliferation	9/149	175/18866	1.06122e-05	0.00023453	0.000168678	TNFAIP3/HBEGF/EREG/PTGS2/SOD2/TRIB1/THBS1/IL6/CDKN1A	9
BP	GO:0046637	regulation of alpha-beta T cell differentiation	6/149	64/18866	1.12779e-05	0.000247339	0.000177891	NFKBIZ/CD83/RIPK2/NLRP3/NFKBID/ZC3H12A	6
BP	GO:0002385	mucosal immune response	5/149	38/18866	1.1687e-05	0.000249364	0.000179348	RNASE3/DEFA3/CAMP/LTF/RNASE2	5
BP	GO:0001933	negative regulation of protein phosphorylation	14/149	444/18866	1.17512e-05	0.000249364	0.000179348	TNFAIP3/ITPRIP/IL1B/DUSP2/HHEX/PER1/CEBPA/DUSP5/TRIB1/ZC3H12A/SOCS3/PPP1R15B/DUSP1/CDKN1A	14
BP	GO:0042113	B cell activation	12/149	328/18866	1.17908e-05	0.000249364	0.000179348	CTLA4/TNFAIP3/IRF2BP2/AHR/HHEX/KLF6/BCL3/GPR183/IL6/CD180/DNAJB9/CDKN1A	12
BP	GO:0046634	regulation of alpha-beta T cell activation	7/149	97/18866	1.18042e-05	0.000249364	0.000179348	NFKBIZ/CD83/RIPK2/IRF1/NLRP3/NFKBID/ZC3H12A	7
BP	GO:0071674	mononuclear cell migration	7/149	97/18866	1.18042e-05	0.000249364	0.000179348	SERPINE1/CCL20/CCL4L1/CCL3L1/THBS1/IL6/DUSP1	7
BP	GO:2000319	regulation of T-helper 17 cell differentiation	4/149	19/18866	1.32067e-05	0.000276955	0.000199191	NFKBIZ/NLRP3/NFKBID/ZC3H12A	4
BP	GO:0031331	positive regulation of cellular catabolic process	13/149	390/18866	1.36325e-05	0.000283812	0.000204123	TNFAIP3/IL1B/RIPK2/ZFP36/PLK3/BTG2/CEBPA/PFKFB3/TRIB1/ZC3H12A/TP53INP2/IL6/RNF19B	13
BP	GO:0002548	monocyte chemotaxis	6/149	67/18866	1.47225e-05	0.0003043	0.000218858	SERPINE1/CCL20/CCL4L1/CCL3L1/IL6/DUSP1	6
BP	GO:0034142	toll-like receptor 4 signaling pathway	5/149	40/18866	1.51273e-05	0.000309377	0.00022251	TNFAIP3/RIPK2/NFKBIA/NR1D1/LTF	5
BP	GO:1903034	regulation of response to wounding	9/149	183/18866	1.51835e-05	0.000309377	0.00022251	TNFAIP3/HBEGF/SERPINE1/SPP1/CXCR4/PLAUR/THBS1/SERPINB2/PLEK	9
BP	GO:0042102	positive regulation of T cell proliferation	7/149	101/18866	1.53945e-05	0.000311468	0.000224014	FADD/CD24/IL1B/RIPK2/SELENOK/IL6/IL1A	7
BP	GO:0002695	negative regulation of leukocyte activation	9/149	184/18866	1.58582e-05	0.000318606	0.000229147	CTLA4/TNFAIP3/IRF1/NR1D1/TNFAIP8L2/BPI/NFKBID/ZC3H12A/PGLYRP1	9
BP	GO:0045428	regulation of nitric oxide biosynthetic process	6/149	68/18866	1.60429e-05	0.000320078	0.000230206	IL1B/PTX3/PTGS2/ICAM1/ZC3H12A/MMP8	6
BP	GO:0006979	response to oxidative stress	14/149	458/18866	1.66191e-05	0.000329288	0.00023683	TNFAIP3/PLK3/PPIF/PTGS2/MPO/SOD2/LCN2/ZC3H12A/NR4A2/SELENOK/PPP1R15B/IL6/DUSP1/HBA1	14
BP	GO:0050832	defense response to fungus	5/149	41/18866	1.71193e-05	0.000334461	0.00024055	CTSG/MPO/DEFA3/LTF/S100A8	5
BP	GO:1902042	negative regulation of extrinsic apoptotic signaling pathway via death domain receptors	5/149	41/18866	1.71193e-05	0.000334461	0.00024055	TNFAIP3/FADD/SERPINE1/ITPRIP/ICAM1	5
BP	GO:0002687	positive regulation of leukocyte migration	8/149	142/18866	1.72294e-05	0.000334461	0.00024055	FADD/SERPINE1/CCL20/CXCL8/ICAM1/SELENOK/THBS1/IL6	8
BP	GO:0000302	response to reactive oxygen species	10/149	235/18866	1.78877e-05	0.000342609	0.000246411	TNFAIP3/PLK3/PPIF/MPO/SOD2/LCN2/PPP1R15B/IL6/DUSP1/HBA1	10
BP	GO:0045444	fat cell differentiation	10/149	235/18866	1.78877e-05	0.000342609	0.000246411	ZFP36/EGR2/PTGS2/NR1D1/CEBPA/ZC3H12A/NR4A2/IL6/MAFB/NR4A1	10
BP	GO:0097193	intrinsic apoptotic signaling pathway	11/149	290/18866	1.97779e-05	0.000375071	0.000269758	CD24/PPP1R15A/PPIF/PTGS2/BCL3/PLAUR/SOD2/BCL2A1/SELENOK/S100A8/CDKN1A	11
BP	GO:0002824	positive regulation of adaptive immune response based on somatic recombination of immune receptors built from immunoglobulin superfamily domains	7/149	105/18866	1.98437e-05	0.000375071	0.000269758	NFKBIZ/FADD/IL1B/RIPK2/NLRP3/NFKBID/IL6	7
BP	GO:0048545	response to steroid hormone	12/149	346/18866	2.00441e-05	0.000376383	0.000270702	SPP1/ZFP36/PER1/PTGS2/NR1D1/ICAM1/DEFA3/THBS1/IL6/DUSP1/CDKN1A/APOA2	12
BP	GO:0150077	regulation of neuroinflammatory response	5/149	43/18866	2.17122e-05	0.000405059	0.000291326	IL1B/PTGS2/NR1D1/MMP8/IL6	5
BP	GO:0002697	regulation of immune effector process	14/149	470/18866	2.2129e-05	0.000410171	0.000295003	TNFAIP3/NFKBIZ/FADD/IL1B/RIPK2/NLRP3/DDX21/ICAM1/NFKBID/ZC3H12A/SELENOK/IL6/PGLYRP1/APOA2	14
BP	GO:0071901	negative regulation of protein serine/threonine kinase activity	8/149	148/18866	2.32478e-05	0.000428147	0.000307932	TNFAIP3/IL1B/DUSP2/HHEX/CEBPA/DUSP5/DUSP1/CDKN1A	8
BP	GO:0045624	positive regulation of T-helper cell differentiation	4/149	22/18866	2.4469e-05	0.000444933	0.000320004	NFKBIZ/RIPK2/NLRP3/NFKBID	4
BP	GO:2000316	regulation of T-helper 17 type immune response	4/149	22/18866	2.4469e-05	0.000444933	0.000320004	NFKBIZ/NLRP3/NFKBID/ZC3H12A	4
BP	GO:0042098	T cell proliferation	9/149	195/18866	2.5135e-05	0.000454169	0.000326647	CTLA4/FADD/CD24/IL1B/RIPK2/IRF1/SELENOK/IL6/IL1A	9
BP	GO:0002821	positive regulation of adaptive immune response	7/149	110/18866	2.68473e-05	0.000479368	0.00034477	NFKBIZ/FADD/IL1B/RIPK2/NLRP3/NFKBID/IL6	7
BP	GO:0061041	regulation of wound healing	8/149	151/18866	2.68633e-05	0.000479368	0.00034477	TNFAIP3/HBEGF/SERPINE1/CXCR4/PLAUR/THBS1/SERPINB2/PLEK	8
BP	GO:0045429	positive regulation of nitric oxide biosynthetic process	5/149	45/18866	2.72101e-05	0.00048256	0.000347066	IL1B/PTX3/PTGS2/ICAM1/MMP8	5
BP	GO:1904407	positive regulation of nitric oxide metabolic process	5/149	46/18866	3.03353e-05	0.000534683	0.000384554	IL1B/PTX3/PTGS2/ICAM1/MMP8	5
BP	GO:2000377	regulation of reactive oxygen species metabolic process	9/149	200/18866	3.06775e-05	0.000537418	0.000386521	IL1B/PTX3/PTGS2/ICAM1/CRP/ZC3H12A/MMP8/THBS1/CDKN1A	9
BP	GO:0002221	pattern recognition receptor signaling pathway	9/149	201/18866	3.19021e-05	0.000555483	0.000399514	TNFAIP3/FADD/RIPK2/IRF1/NFKBIA/NR1D1/LTF/S100A8/TLR10	9
BP	GO:0043122	regulation of I-kappaB kinase/NF-kappaB signaling	10/149	252/18866	3.25223e-05	0.000562871	0.000404828	TNFAIP3/FADD/IL1B/RIPK2/PER1/NR1D1/DDX21/NFKBID/ZC3H12A/LTF	10
BP	GO:0006953	acute-phase response	5/149	47/18866	3.37319e-05	0.000576856	0.000414886	IL1B/PTGS2/CRP/IL6/IL1A	5
BP	GO:0046638	positive regulation of alpha-beta T cell differentiation	5/149	47/18866	3.37319e-05	0.000576856	0.000414886	NFKBIZ/CD83/RIPK2/NLRP3/NFKBID	5
BP	GO:0006809	nitric oxide biosynthetic process	6/149	79/18866	3.79397e-05	0.000644975	0.000463878	IL1B/PTX3/PTGS2/ICAM1/ZC3H12A/MMP8	6
BP	GO:0002460	adaptive immune response based on somatic recombination of immune receptors built from immunoglobulin superfamily domains	12/149	370/18866	3.862e-05	0.000652678	0.000469419	TNFAIP3/NFKBIZ/FADD/IL1B/RIPK2/NLRP3/BCL3/ICAM1/CRP/NFKBID/ZC3H12A/IL6	12
BP	GO:0072676	lymphocyte migration	7/149	117/18866	3.9963e-05	0.00067072	0.000482394	FADD/CCL20/GPR183/CCL4L1/ICAM1/CCL3L1/SELENOK	7
BP	GO:0050866	negative regulation of cell activation	9/149	207/18866	4.01545e-05	0.00067072	0.000482394	CTLA4/TNFAIP3/IRF1/NR1D1/TNFAIP8L2/BPI/NFKBID/ZC3H12A/PGLYRP1	9
BP	GO:0002673	regulation of acute inflammatory response	5/149	49/18866	4.14045e-05	0.000687602	0.000494536	IL1B/NLRP3/PTGS2/OSM/IL6	5
BP	GO:0009612	response to mechanical stimulus	9/149	209/18866	4.32783e-05	0.00071459	0.000513946	FADD/IL1B/CXCR4/IRF1/NFKBIA/BTG2/PTGS2/MPO/THBS1	9
BP	GO:0019915	lipid storage	6/149	81/18866	4.37274e-05	0.000717879	0.000516312	IL1B/NFKBIA/CRP/ZC3H12A/PLIN2/IL6	6
BP	GO:0002685	regulation of leukocyte migration	9/149	212/18866	4.83482e-05	0.000783167	0.000563268	FADD/SERPINE1/CCL20/CXCL8/ICAM1/SELENOK/THBS1/IL6/DUSP1	9
BP	GO:0031664	regulation of lipopolysaccharide-mediated signaling pathway	4/149	26/18866	4.87946e-05	0.000783167	0.000563268	TNFAIP3/TRIB1/LTF/CD180	4
BP	GO:0032743	positive regulation of interleukin-2 production	4/149	26/18866	4.87946e-05	0.000783167	0.000563268	IL1B/CD83/RIPK2/IL1A	4
BP	GO:0042730	fibrinolysis	4/149	26/18866	4.87946e-05	0.000783167	0.000563268	SERPINE1/PLAUR/THBS1/SERPINB2	4
BP	GO:0046209	nitric oxide metabolic process	6/149	84/18866	5.37148e-05	0.000857348	0.000616621	IL1B/PTX3/PTGS2/ICAM1/ZC3H12A/MMP8	6
BP	GO:0010883	regulation of lipid storage	5/149	52/18866	5.53683e-05	0.000868587	0.000624704	NFKBIA/CRP/ZC3H12A/PLIN2/IL6	5
BP	GO:0038066	p38MAPK cascade	5/149	52/18866	5.53683e-05	0.000868587	0.000624704	IL1B/ZFP36/PER1/ZC3H12A/DUSP1	5
BP	GO:0001660	fever generation	3/149	10/18866	5.56283e-05	0.000868587	0.000624704	IL1B/PTGS2/IL1A	3
BP	GO:0033083	regulation of immature T cell proliferation	3/149	10/18866	5.56283e-05	0.000868587	0.000624704	IL1B/RIPK2/IL1A	3
BP	GO:0033081	regulation of T cell differentiation in thymus	4/149	27/18866	5.693e-05	0.000884108	0.000635867	EGR3/IL1B/NFKBID/IL1A	4
BP	GO:0007623	circadian rhythm	9/149	218/18866	6.00047e-05	0.000926846	0.000666605	EGR3/SERPINE1/AHR/NFIL3/PER1/NR1D1/BHLHE40/KLF10/JUND	9
BP	GO:0043124	negative regulation of I-kappaB kinase/NF-kappaB signaling	5/149	53/18866	6.07495e-05	0.000933333	0.000671271	TNFAIP3/PER1/NR1D1/NFKBID/ZC3H12A	5
BP	GO:2001057	reactive nitrogen species metabolic process	6/149	87/18866	6.54484e-05	0.00100018	0.000719346	IL1B/PTX3/PTGS2/ICAM1/ZC3H12A/MMP8	6
BP	GO:0010575	positive regulation of vascular endothelial growth factor production	4/149	28/18866	6.60119e-05	0.00100345	0.000721701	IL1B/PTGS2/IL6/IL1A	4
BP	GO:0032757	positive regulation of interleukin-8 production	5/149	54/18866	6.65254e-05	0.00100593	0.000723487	FADD/SERPINE1/IL1B/IL6/APOA2	5
BP	GO:0032755	positive regulation of interleukin-6 production	6/149	88/18866	6.97845e-05	0.00104969	0.000754957	IL1B/RIPK2/EREG/MMP8/IL6/IL1A	6
BP	GO:1903409	reactive oxygen species biosynthetic process	7/149	128/18866	7.08659e-05	0.00106041	0.000762663	IL1B/PTX3/PTGS2/MPO/ICAM1/ZC3H12A/MMP8	7
BP	GO:0045620	negative regulation of lymphocyte differentiation	5/149	55/18866	7.27156e-05	0.00108245	0.000778515	CTLA4/IRF1/NFKBID/ZC3H12A/PGLYRP1	5
BP	GO:0008625	extrinsic apoptotic signaling pathway via death domain receptors	6/149	89/18866	7.43467e-05	0.00110102	0.000791875	TNFAIP3/FADD/SERPINE1/ITPRIP/ICAM1/THBS1	6
BP	GO:0033079	immature T cell proliferation	3/149	11/18866	7.6046e-05	0.00111469	0.000801709	IL1B/RIPK2/IL1A	3
BP	GO:2000318	positive regulation of T-helper 17 type immune response	3/149	11/18866	7.6046e-05	0.00111469	0.000801709	NFKBIZ/NLRP3/NFKBID	3
BP	GO:0044788	modulation by host of viral process	4/149	30/18866	8.72768e-05	0.00127282	0.000915439	PTX3/CRP/ZC3H12A/LTF	4
BP	GO:0051702	interaction with symbiont	6/149	93/18866	9.50316e-05	0.00137892	0.000991744	PTX3/CTSG/CRP/ZC3H12A/CAMP/LTF	6
BP	GO:0002675	positive regulation of acute inflammatory response	4/149	31/18866	9.9594e-05	0.00143447	0.0010317	IL1B/PTGS2/OSM/IL6	4
BP	GO:0002831	regulation of response to biotic stimulus	12/149	409/18866	0.000100603	0.00143447	0.0010317	TNFAIP3/FADD/IL1B/RIPK2/IRF1/EREG/TRIB1/ZC3H12A/SOCS3/SELENOK/LTF/CD180	12
BP	GO:0032494	response to peptidoglycan	3/149	12/18866	0.000100808	0.00143447	0.0010317	RIPK2/NLRP3/IL6	3
BP	GO:1904035	regulation of epithelial cell apoptotic process	6/149	94/18866	0.000100857	0.00143447	0.0010317	TNFAIP3/SERPINE1/ZFP36/ICAM1/THBS1/IL6	6
BP	GO:0019731	antibacterial humoral response	5/149	59/18866	0.000102029	0.00144398	0.00103854	CTSG/RNASE3/DEFA3/CAMP/LTF	5
BP	GO:0007050	cell cycle arrest	9/149	234/18866	0.00010322	0.00145367	0.00104551	IRF1/PPP1R15A/PLK3/BTG2/CXCL8/SDE2/THBS1/DUSP1/CDKN1A	9
BP	GO:0043433	negative regulation of DNA-binding transcription factor activity	8/149	183/18866	0.000104584	0.00146571	0.00105416	TNFAIP3/NFKBIA/NLRP3/BHLHE40/NFKBID/TRIB1/ZC3H12A/NFKBIE	8
BP	GO:1904018	positive regulation of vasculature development	9/149	235/18866	0.000106618	0.00148695	0.00106945	SERPINE1/IL1B/CXCR4/PTGS2/CXCL8/SOD2/ZC3H12A/THBS1/IL1A	9
BP	GO:0030183	B cell differentiation	7/149	137/18866	0.000108701	0.00150869	0.00108507	IRF2BP2/HHEX/KLF6/BCL3/GPR183/IL6/DNAJB9	7
BP	GO:1903428	positive regulation of reactive oxygen species biosynthetic process	5/149	60/18866	0.000110601	0.00152768	0.00109874	IL1B/PTX3/PTGS2/ICAM1/MMP8	5
BP	GO:0090303	positive regulation of wound healing	5/149	61/18866	0.000119716	0.00164567	0.0011836	HBEGF/SERPINE1/CXCR4/THBS1/PLEK	5
BP	GO:0045736	negative regulation of cyclin-dependent protein serine/threonine kinase activity	4/149	33/18866	0.000127943	0.00174919	0.00125805	TNFAIP3/HHEX/CEBPA/CDKN1A	4
BP	GO:0031665	negative regulation of lipopolysaccharide-mediated signaling pathway	3/149	13/18866	0.000130292	0.00174919	0.00125805	TNFAIP3/TRIB1/LTF	3
BP	GO:0033089	positive regulation of T cell differentiation in thymus	3/149	13/18866	0.000130292	0.00174919	0.00125805	EGR3/IL1B/IL1A	3
BP	GO:0061043	regulation of vascular wound healing	3/149	13/18866	0.000130292	0.00174919	0.00125805	TNFAIP3/SERPINE1/CXCR4	3
BP	GO:1900102	negative regulation of endoplasmic reticulum unfolded protein response	3/149	13/18866	0.000130292	0.00174919	0.00125805	PPP1R15A/PPP1R15B/DNAJB9	3
BP	GO:0046635	positive regulation of alpha-beta T cell activation	5/149	63/18866	0.000139664	0.0018663	0.00134228	NFKBIZ/CD83/RIPK2/NLRP3/NFKBID	5
BP	GO:0033002	muscle cell proliferation	9/149	244/18866	0.00014165	0.00188408	0.00135507	TNFAIP3/HBEGF/EREG/PTGS2/SOD2/TRIB1/THBS1/IL6/CDKN1A	9
BP	GO:1904030	negative regulation of cyclin-dependent protein kinase activity	4/149	34/18866	0.000144115	0.00190804	0.0013723	TNFAIP3/HHEX/CEBPA/CDKN1A	4
BP	GO:0042542	response to hydrogen peroxide	7/149	146/18866	0.000161545	0.00210774	0.00151593	TNFAIP3/PPIF/LCN2/PPP1R15B/IL6/DUSP1/HBA1	7
BP	GO:0031640	killing of cells of other organism	5/149	65/18866	0.000162061	0.00210774	0.00151593	CTSG/DEFA3/CAMP/LTF/PGLYRP1	5
BP	GO:1905953	negative regulation of lipid localization	5/149	65/18866	0.000162061	0.00210774	0.00151593	NFKBIA/CRP/THBS1/IL6/APOA2	5
BP	GO:0050731	positive regulation of peptidyl-tyrosine phosphorylation	8/149	195/18866	0.000162134	0.00210774	0.00151593	HBEGF/CD24/RIPK2/EREG/ICAM1/OSM/SOCS3/IL6	8
BP	GO:0030099	myeloid cell differentiation	12/149	431/18866	0.000164066	0.00212325	0.00152708	FADD/ZFP36/NFKBIA/GPR183/CEBPA/CEBPE/TRIB1/KLF10/LTF/THBS1/MAFB/JMJD6	12
BP	GO:0070431	nucleotide-binding oligomerization domain containing 2 signaling pathway	3/149	14/18866	0.000164866	0.00212404	0.00152765	TNFAIP3/RIPK2/NFKBIA	3
BP	GO:0051384	response to glucocorticoid	7/149	147/18866	0.000168515	0.00216136	0.00155449	ZFP36/PTGS2/ICAM1/IL6/DUSP1/CDKN1A/APOA2	7
BP	GO:0032649	regulation of interferon-gamma production	6/149	104/18866	0.000176199	0.00224987	0.00161815	FADD/IL1B/RIPK2/BCL3/ZC3H12A/PGLYRP1	6
BP	GO:0031668	cellular response to extracellular stimulus	9/149	253/18866	0.000185829	0.00236234	0.00169904	SIK1B/ICAM1/GABARAPL1/LCN2/ZC3H12A/KLF10/NR4A2/PDK4/CDKN1A	9
BP	GO:0072678	T cell migration	5/149	67/18866	0.000187103	0.00236804	0.00170314	FADD/CCL20/GPR183/ICAM1/SELENOK	5
BP	GO:0032611	interleukin-1 beta production	6/149	106/18866	0.00019555	0.0024641	0.00177223	TNFAIP3/IL1B/RIPK2/NLRP3/ZC3H12A/IL6	6
BP	GO:1903426	regulation of reactive oxygen species biosynthetic process	6/149	107/18866	0.000205834	0.00258236	0.00185728	IL1B/PTX3/PTGS2/ICAM1/ZC3H12A/MMP8	6
BP	GO:1901342	regulation of vasculature development	12/149	444/18866	0.000215721	0.00269463	0.00193803	TNFAIP3/SERPINE1/IL1B/CXCR4/HHEX/PTGS2/CXCL8/SOD2/ZC3H12A/THBS1/IL6/IL1A	12
BP	GO:0051250	negative regulation of lymphocyte activation	7/149	154/18866	0.000224425	0.00279122	0.0020075	CTLA4/TNFAIP3/IRF1/TNFAIP8L2/NFKBID/ZC3H12A/PGLYRP1	7
BP	GO:0043434	response to peptide hormone	12/149	447/18866	0.000229437	0.00284127	0.00204349	IL1B/HHEX/EGR2/BTG2/EREG/PTGS2/ICAM1/SOCS3/NR4A2/PDK4/JUND/NR4A1	12
BP	GO:0045766	positive regulation of angiogenesis	8/149	208/18866	0.000251649	0.00310295	0.0022317	SERPINE1/IL1B/CXCR4/PTGS2/CXCL8/ZC3H12A/THBS1/IL1A	8
BP	GO:0051235	maintenance of location	10/149	324/18866	0.000258245	0.00317068	0.00228041	IL1B/NFKBIA/BCL3/LCN2/CRP/ZC3H12A/NFKBIE/PLIN2/IL6/S100A8	10
BP	GO:0030522	intracellular receptor signaling pathway	9/149	265/18866	0.000262082	0.00320409	0.00230444	TNFAIP3/AHR/RIPK2/NFKBIA/PER1/NR1D1/NR4A2/DEFA3/NR4A1	9
BP	GO:0002573	myeloid leukocyte differentiation	8/149	210/18866	0.000268459	0.00326814	0.00235051	FADD/GPR183/CEBPA/CEBPE/TRIB1/KLF10/LTF/MAFB	8
BP	GO:0050691	regulation of defense response to virus by host	4/149	40/18866	0.000273752	0.00331852	0.00238674	TNFAIP3/IL1B/ZC3H12A/SELENOK	4
BP	GO:1903036	positive regulation of response to wounding	5/149	74/18866	0.000298574	0.00360422	0.00259222	HBEGF/SERPINE1/CXCR4/THBS1/PLEK	5
BP	GO:0031649	heat generation	3/149	17/18866	0.000302682	0.00363851	0.00261689	IL1B/PTGS2/IL1A	3
BP	GO:0032609	interferon-gamma production	6/149	115/18866	0.000304345	0.00364327	0.00262031	FADD/IL1B/RIPK2/BCL3/ZC3H12A/PGLYRP1	6
BP	GO:0032602	chemokine production	5/149	75/18866	0.000317887	0.00375839	0.0027031	IL1B/RIPK2/SELENOK/IL6/S100A8	5
BP	GO:0038034	signal transduction in absence of ligand	5/149	75/18866	0.000317887	0.00375839	0.0027031	FADD/IL1B/BCL2A1/LCN2/IL1A	5
BP	GO:0097192	extrinsic apoptotic signaling pathway in absence of ligand	5/149	75/18866	0.000317887	0.00375839	0.0027031	FADD/IL1B/BCL2A1/LCN2/IL1A	5
BP	GO:0031960	response to corticosteroid	7/149	164/18866	0.000329338	0.00387782	0.002789	ZFP36/PTGS2/ICAM1/IL6/DUSP1/CDKN1A/APOA2	7
BP	GO:1904019	epithelial cell apoptotic process	6/149	117/18866	0.00033396	0.00391619	0.0028166	TNFAIP3/SERPINE1/ZFP36/ICAM1/THBS1/IL6	6
BP	GO:0150076	neuroinflammatory response	5/149	77/18866	0.000359335	0.00418346	0.00300882	IL1B/PTGS2/NR1D1/MMP8/IL6	5
BP	GO:0043031	negative regulation of macrophage activation	3/149	18/18866	0.00036112	0.00418346	0.00300882	NR1D1/BPI/ZC3H12A	3
BP	GO:0150078	positive regulation of neuroinflammatory response	3/149	18/18866	0.00036112	0.00418346	0.00300882	IL1B/MMP8/IL6	3
BP	GO:0045124	regulation of bone resorption	4/149	43/18866	0.000362942	0.00418687	0.00301127	TNFAIP3/SPP1/IL6/PDK4	4
BP	GO:0045765	regulation of angiogenesis	11/149	403/18866	0.000364994	0.00418687	0.00301127	TNFAIP3/SERPINE1/IL1B/CXCR4/HHEX/PTGS2/CXCL8/ZC3H12A/THBS1/IL6/IL1A	11
BP	GO:1901222	regulation of NIK/NF-kappaB signaling	6/149	119/18866	0.000365786	0.00418687	0.00301127	IL1B/NFKBIA/NLRP3/BCL3/ZC3H12A/MMP8	6
BP	GO:0031669	cellular response to nutrient levels	8/149	221/18866	0.000378158	0.0043113	0.00310077	SIK1B/ICAM1/GABARAPL1/LCN2/ZC3H12A/KLF10/PDK4/CDKN1A	8
BP	GO:0031667	response to nutrient levels	12/149	473/18866	0.000382792	0.00434688	0.00312636	SPP1/ZFP36/SIK1B/PTGS2/MPO/ICAM1/GABARAPL1/LCN2/ZC3H12A/KLF10/PDK4/CDKN1A	12
BP	GO:0032612	interleukin-1 production	6/149	121/18866	0.000399939	0.00452371	0.00325354	TNFAIP3/IL1B/RIPK2/NLRP3/ZC3H12A/IL6	6
BP	GO:0002699	positive regulation of immune effector process	8/149	223/18866	0.000401557	0.00452421	0.0032539	NFKBIZ/FADD/IL1B/RIPK2/NLRP3/DDX21/NFKBID/IL6	8
BP	GO:0014002	astrocyte development	4/149	45/18866	0.000432859	0.00483893	0.00348025	IL1B/NR1D1/IL6/S100A8	4
BP	GO:0032722	positive regulation of chemokine production	4/149	45/18866	0.000432859	0.00483893	0.00348025	IL1B/RIPK2/SELENOK/IL6	4
BP	GO:0001906	cell killing	7/149	172/18866	0.000438918	0.00487469	0.00350597	FADD/CTSG/ICAM1/DEFA3/CAMP/LTF/PGLYRP1	7
BP	GO:0001503	ossification	11/149	412/18866	0.000439451	0.00487469	0.00350597	SPP1/EGR2/PTGS2/DDX21/CEBPA/KLF10/LTF/TP53INP2/IL6/JUND/SBDS	11
BP	GO:0001659	temperature homeostasis	7/149	174/18866	0.000470414	0.00516696	0.00371617	IL1B/G0S2/CXCR4/PTGS2/NR1D1/LCN2/IL1A	7
BP	GO:0045581	negative regulation of T cell differentiation	4/149	46/18866	0.000471195	0.00516696	0.00371617	CTLA4/IRF1/NFKBID/ZC3H12A	4
BP	GO:1900744	regulation of p38MAPK cascade	4/149	46/18866	0.000471195	0.00516696	0.00371617	IL1B/PER1/ZC3H12A/DUSP1	4
BP	GO:0034605	cellular response to heat	6/149	125/18866	0.000475691	0.00519643	0.00373737	DNAJB1/PTGS2/HSPA6/THBS1/IL1A/CDKN1A	6
BP	GO:0030193	regulation of blood coagulation	5/149	82/18866	0.00048082	0.00523256	0.00376335	SERPINE1/PLAUR/THBS1/SERPINB2/PLEK	5
BP	GO:0002544	chronic inflammatory response	3/149	20/18866	0.000498697	0.00534611	0.00384502	TNFAIP3/THBS1/S100A8	3
BP	GO:0002726	positive regulation of T cell cytokine production	3/149	20/18866	0.000498697	0.00534611	0.00384502	IL1B/NLRP3/IL6	3
BP	GO:0032495	response to muramyl dipeptide	3/149	20/18866	0.000498697	0.00534611	0.00384502	TNFAIP3/RIPK2/NFKBIA	3
BP	GO:0070262	peptidyl-serine dephosphorylation	3/149	20/18866	0.000498697	0.00534611	0.00384502	PPP1R15A/PPP1R15B/DUSP1	3
BP	GO:0002718	regulation of cytokine production involved in immune response	5/149	83/18866	0.000508423	0.00541	0.00389098	IL1B/NLRP3/DDX21/IL6/APOA2	5
BP	GO:1900046	regulation of hemostasis	5/149	83/18866	0.000508423	0.00541	0.00389098	SERPINE1/PLAUR/THBS1/SERPINB2/PLEK	5
BP	GO:0030225	macrophage differentiation	4/149	47/18866	0.000511889	0.00542678	0.00390304	FADD/CEBPA/CEBPE/TRIB1	4
BP	GO:0009266	response to temperature stimulus	8/149	233/18866	0.000536908	0.00567109	0.00407876	DNAJB1/CXCR4/NFKBIA/PTGS2/HSPA6/THBS1/IL1A/CDKN1A	8
BP	GO:0014013	regulation of gliogenesis	6/149	128/18866	0.000539501	0.00567761	0.00408344	IL1B/CXCR4/EGR2/NR1D1/GPR183/IL6	6
BP	GO:0036499	PERK-mediated unfolded protein response	3/149	21/18866	0.000578456	0.00599966	0.00431507	PPP1R15A/CXCL8/PPP1R15B	3
BP	GO:0061042	vascular wound healing	3/149	21/18866	0.000578456	0.00599966	0.00431507	TNFAIP3/SERPINE1/CXCR4	3
BP	GO:0140467	integrated stress response signaling	3/149	21/18866	0.000578456	0.00599966	0.00431507	PPP1R15A/CXCL8/PPP1R15B	3
BP	GO:1903978	regulation of microglial cell activation	3/149	21/18866	0.000578456	0.00599966	0.00431507	NR1D1/MMP8/IL6	3
BP	GO:2000116	regulation of cysteine-type endopeptidase activity	8/149	239/18866	0.000634445	0.00651767	0.00468763	FADD/RIPK2/NLRP3/PTGS2/PLAUR/LTF/THBS1/S100A8	8
BP	GO:0001959	regulation of cytokine-mediated signaling pathway	7/149	183/18866	0.000635206	0.00651767	0.00468763	TNFAIP3/FADD/CD24/RIPK2/CXCR4/SOCS3/IL6	7
BP	GO:0006986	response to unfolded protein	7/149	183/18866	0.000635206	0.00651767	0.00468763	DNAJB1/PPP1R15A/CXCL8/PPP1R15B/HSPA6/THBS1/DNAJB9	7
BP	GO:0002711	positive regulation of T cell mediated immunity	4/149	50/18866	0.000648936	0.00658796	0.00473819	FADD/IL1B/NLRP3/IL6	4
BP	GO:0030195	negative regulation of blood coagulation	4/149	50/18866	0.000648936	0.00658796	0.00473819	SERPINE1/PLAUR/THBS1/SERPINB2	4
BP	GO:0046850	regulation of bone remodeling	4/149	50/18866	0.000648936	0.00658796	0.00473819	TNFAIP3/SPP1/IL6/PDK4	4
BP	GO:0050818	regulation of coagulation	5/149	88/18866	0.000664715	0.00666624	0.00479449	SERPINE1/PLAUR/THBS1/SERPINB2/PLEK	5
BP	GO:0002313	mature B cell differentiation involved in immune response	3/149	22/18866	0.000665928	0.00666624	0.00479449	BCL3/GPR183/IL6	3
BP	GO:0010888	negative regulation of lipid storage	3/149	22/18866	0.000665928	0.00666624	0.00479449	NFKBIA/CRP/IL6	3
BP	GO:0035970	peptidyl-threonine dephosphorylation	3/149	22/18866	0.000665928	0.00666624	0.00479449	DUSP2/DUSP5/DUSP1	3
BP	GO:0071354	cellular response to interleukin-6	4/149	51/18866	0.000699878	0.00695761	0.00500405	CEBPA/ICAM1/SOCS3/IL6	4
BP	GO:1900047	negative regulation of hemostasis	4/149	51/18866	0.000699878	0.00695761	0.00500405	SERPINE1/PLAUR/THBS1/SERPINB2	4
BP	GO:0045862	positive regulation of proteolysis	10/149	370/18866	0.000729153	0.00722365	0.00519538	FADD/IL1B/RIPK2/PLK3/NLRP3/CEBPA/TRIB1/ZC3H12A/S100A8/RNF19B	10
BP	GO:0035743	CD4-positive, alpha-beta T cell cytokine production	3/149	23/18866	0.000761401	0.0075172	0.00540651	IL1B/NLRP3/IL6	3
BP	GO:0032088	negative regulation of NF-kappaB transcription factor activity	5/149	93/18866	0.000854474	0.00837851	0.00602598	TNFAIP3/NFKBIA/NLRP3/NFKBID/ZC3H12A	5
BP	GO:1903035	negative regulation of response to wounding	5/149	93/18866	0.000854474	0.00837851	0.00602598	SERPINE1/SPP1/PLAUR/THBS1/SERPINB2	5
BP	GO:0034143	regulation of toll-like receptor 4 signaling pathway	3/149	24/18866	0.000865157	0.00845441	0.00608057	TNFAIP3/NR1D1/LTF	3
BP	GO:1905954	positive regulation of lipid localization	5/149	94/18866	0.000896812	0.00873403	0.00628168	IL1B/SPP1/NFKBIA/ZC3H12A/PLIN2	5
BP	GO:0001706	endoderm formation	4/149	55/18866	0.000932139	0.00895664	0.00644178	DUSP2/DUSP5/MMP8/DUSP1	4
BP	GO:0002720	positive regulation of cytokine production involved in immune response	4/149	55/18866	0.000932139	0.00895664	0.00644178	IL1B/NLRP3/DDX21/IL6	4
BP	GO:0050819	negative regulation of coagulation	4/149	55/18866	0.000932139	0.00895664	0.00644178	SERPINE1/PLAUR/THBS1/SERPINB2	4
BP	GO:0070741	response to interleukin-6	4/149	55/18866	0.000932139	0.00895664	0.00644178	CEBPA/ICAM1/SOCS3/IL6	4
BP	GO:0045638	negative regulation of myeloid cell differentiation	5/149	95/18866	0.000940692	0.0090087	0.00647922	ZFP36/NFKBIA/TRIB1/LTF/MAFB	5
BP	GO:0050728	negative regulation of inflammatory response	7/149	196/18866	0.000950834	0.00904552	0.00650571	TNFAIP3/NLRP3/NR1D1/TNFAIP8L2/ZC3H12A/SOCS3/PGLYRP1	7
BP	GO:0060759	regulation of response to cytokine stimulus	7/149	196/18866	0.000950834	0.00904552	0.00650571	TNFAIP3/FADD/CD24/RIPK2/CXCR4/SOCS3/IL6	7
BP	GO:0045598	regulation of fat cell differentiation	6/149	143/18866	0.000964558	0.00914579	0.00657782	ZFP36/PTGS2/NR1D1/CEBPA/ZC3H12A/IL6	6
BP	GO:0032651	regulation of interleukin-1 beta production	5/149	97/18866	0.00103322	0.0097326	0.00699987	TNFAIP3/RIPK2/NLRP3/ZC3H12A/IL6	5
BP	GO:0042100	B cell proliferation	5/149	97/18866	0.00103322	0.0097326	0.00699987	CTLA4/AHR/GPR183/CD180/CDKN1A	5
BP	GO:1903556	negative regulation of tumor necrosis factor superfamily cytokine production	4/149	57/18866	0.00106652	0.0100134	0.00720184	TNFAIP3/BPI/ZC3H12A/LTF	4
BP	GO:0000188	inactivation of MAPK activity	3/149	26/18866	0.0010986	0.010281	0.00739431	DUSP2/DUSP5/DUSP1	3
BP	GO:0031638	zymogen activation	4/149	58/18866	0.00113856	0.0106204	0.00763838	FADD/SERPINE1/RIPK2/THBS1	4
BP	GO:0045637	regulation of myeloid cell differentiation	8/149	263/18866	0.00117745	0.0109123	0.00784832	FADD/ZFP36/NFKBIA/TRIB1/KLF10/LTF/THBS1/MAFB	8
BP	GO:0050730	regulation of peptidyl-tyrosine phosphorylation	8/149	263/18866	0.00117745	0.0109123	0.00784832	HBEGF/CD24/RIPK2/EREG/ICAM1/OSM/SOCS3/IL6	8
BP	GO:0048143	astrocyte activation	3/149	27/18866	0.00122881	0.0113517	0.00816433	IL1B/NR1D1/IL6	3
BP	GO:0035966	response to topologically incorrect protein	7/149	205/18866	0.00123369	0.0113602	0.0081705	DNAJB1/PPP1R15A/CXCL8/PPP1R15B/HSPA6/THBS1/DNAJB9	7
BP	GO:0042493	response to drug	10/149	397/18866	0.00124209	0.011401	0.00819983	IL1B/CXCR4/PTGS2/ICAM1/LCN2/CD69/PLIN2/THBS1/CDKN1A/APOA2	10
BP	GO:0042594	response to starvation	7/149	206/18866	0.0012688	0.0116091	0.00834947	ZFP36/SIK1B/GABARAPL1/ZC3H12A/KLF10/PDK4/CDKN1A	7
BP	GO:0061900	glial cell activation	4/149	60/18866	0.00129275	0.0117648	0.00846146	IL1B/NR1D1/MMP8/IL6	4
BP	GO:0000079	regulation of cyclin-dependent protein serine/threonine kinase activity	5/149	102/18866	0.001294	0.0117648	0.00846146	TNFAIP3/PSRC1/HHEX/CEBPA/CDKN1A	5
BP	GO:0048661	positive regulation of smooth muscle cell proliferation	5/149	103/18866	0.0013515	0.0121711	0.00875366	HBEGF/EREG/PTGS2/THBS1/IL6	5
BP	GO:0070498	interleukin-1-mediated signaling pathway	5/149	103/18866	0.0013515	0.0121711	0.00875366	IL1B/RIPK2/NFKBIA/IL6/IL1A	5
BP	GO:0002335	mature B cell differentiation	3/149	28/18866	0.00136834	0.0121711	0.00875366	BCL3/GPR183/IL6	3
BP	GO:0030194	positive regulation of blood coagulation	3/149	28/18866	0.00136834	0.0121711	0.00875366	SERPINE1/THBS1/PLEK	3
BP	GO:0045932	negative regulation of muscle contraction	3/149	28/18866	0.00136834	0.0121711	0.00875366	PTGS2/ZC3H12A/KCNE3	3
BP	GO:1900048	positive regulation of hemostasis	3/149	28/18866	0.00136834	0.0121711	0.00875366	SERPINE1/THBS1/PLEK	3
BP	GO:1900101	regulation of endoplasmic reticulum unfolded protein response	3/149	28/18866	0.00136834	0.0121711	0.00875366	PPP1R15A/PPP1R15B/DNAJB9	3
BP	GO:0010574	regulation of vascular endothelial growth factor production	4/149	61/18866	0.00137507	0.0121931	0.00876953	IL1B/PTGS2/IL6/IL1A	4
BP	GO:0002367	cytokine production involved in immune response	5/149	104/18866	0.00141086	0.0123957	0.00891522	IL1B/NLRP3/DDX21/IL6/APOA2	5
BP	GO:0002456	T cell mediated immunity	5/149	104/18866	0.00141086	0.0123957	0.00891522	FADD/IL1B/NLRP3/ICAM1/IL6	5
BP	GO:0048525	negative regulation of viral process	5/149	104/18866	0.00141086	0.0123957	0.00891522	PTX3/ZFP36/CRP/ZC3H12A/LTF	5
BP	GO:0030888	regulation of B cell proliferation	4/149	62/18866	0.00146098	0.0127194	0.00914801	CTLA4/AHR/GPR183/CDKN1A	4
BP	GO:0051851	modulation by host of symbiont process	4/149	62/18866	0.00146098	0.0127194	0.00914801	PTX3/CRP/ZC3H12A/LTF	4
BP	GO:2000351	regulation of endothelial cell apoptotic process	4/149	62/18866	0.00146098	0.0127194	0.00914801	TNFAIP3/SERPINE1/ICAM1/THBS1	4
BP	GO:0043032	positive regulation of macrophage activation	3/149	29/18866	0.00151745	0.0131314	0.00944436	CEBPA/MMP8/THBS1	3
BP	GO:0050820	positive regulation of coagulation	3/149	29/18866	0.00151745	0.0131314	0.00944436	SERPINE1/THBS1/PLEK	3
BP	GO:1904029	regulation of cyclin-dependent protein kinase activity	5/149	106/18866	0.00153531	0.0132461	0.00952685	TNFAIP3/PSRC1/HHEX/CEBPA/CDKN1A	5
BP	GO:0043405	regulation of MAP kinase activity	9/149	342/18866	0.00161073	0.0138552	0.00996491	CD24/IL1B/DUSP2/RIPK2/CXCR4/DUSP5/TRIB1/THBS1/DUSP1	9
BP	GO:0045453	bone resorption	4/149	64/18866	0.00164389	0.0140982	0.0101397	TNFAIP3/SPP1/IL6/PDK4	4
BP	GO:0051092	positive regulation of NF-kappaB transcription factor activity	6/149	159/18866	0.00166255	0.0142158	0.0102243	IL1B/RIPK2/NLRP3/ICAM1/LTF/S100A8	6
BP	GO:0060055	angiogenesis involved in wound healing	3/149	30/18866	0.00167636	0.0142913	0.0102786	TNFAIP3/SERPINE1/CXCR4	3
BP	GO:0050792	regulation of viral process	7/149	217/18866	0.00170896	0.0145261	0.0104475	CXCR4/PTX3/ZFP36/CXCL8/CRP/ZC3H12A/LTF	7
BP	GO:0010573	vascular endothelial growth factor production	4/149	65/18866	0.00174106	0.0146688	0.0105501	IL1B/PTGS2/IL6/IL1A	4
BP	GO:0032729	positive regulation of interferon-gamma production	4/149	65/18866	0.00174106	0.0146688	0.0105501	FADD/IL1B/RIPK2/BCL3	4
BP	GO:0048247	lymphocyte chemotaxis	4/149	65/18866	0.00174106	0.0146688	0.0105501	CCL20/GPR183/CCL4L1/CCL3L1	4
BP	GO:0032922	circadian regulation of gene expression	4/149	66/18866	0.00184215	0.0153668	0.0110521	AHR/PER1/NR1D1/BHLHE40	4
BP	GO:0045669	positive regulation of osteoblast differentiation	4/149	66/18866	0.00184215	0.0153668	0.0110521	CEBPA/LTF/IL6/JUND	4
BP	GO:0045940	positive regulation of steroid metabolic process	3/149	31/18866	0.0018453	0.0153668	0.0110521	IL1B/NR1D1/APOA2	3
BP	GO:2000406	positive regulation of T cell migration	3/149	31/18866	0.0018453	0.0153668	0.0110521	FADD/CCL20/SELENOK	3
BP	GO:0032652	regulation of interleukin-1 production	5/149	111/18866	0.00188165	0.0156103	0.0112272	TNFAIP3/RIPK2/NLRP3/ZC3H12A/IL6	5
BP	GO:0009267	cellular response to starvation	6/149	163/18866	0.00188541	0.0156103	0.0112272	SIK1B/GABARAPL1/ZC3H12A/KLF10/PDK4/CDKN1A	6
BP	GO:0051403	stress-activated MAPK cascade	8/149	286/18866	0.00199677	0.0164848	0.0118562	IL1B/RIPK2/ZFP36/PER1/TRIB1/ZC3H12A/MMP8/DUSP1	8
BP	GO:0002724	regulation of T cell cytokine production	3/149	32/18866	0.00202449	0.0166181	0.0119521	IL1B/NLRP3/IL6	3
BP	GO:0035767	endothelial cell chemotaxis	3/149	32/18866	0.00202449	0.0166181	0.0119521	EGR3/THBS1/NR4A1	3
BP	GO:0035821	modulation of process of other organism	5/149	113/18866	0.00203505	0.0166572	0.0119802	PTX3/CRP/ZC3H12A/DEFA3/LTF	5
BP	GO:0032642	regulation of chemokine production	4/149	68/18866	0.00205639	0.0167366	0.0120373	IL1B/RIPK2/SELENOK/IL6	4
BP	GO:0072577	endothelial cell apoptotic process	4/149	68/18866	0.00205639	0.0167366	0.0120373	TNFAIP3/SERPINE1/ICAM1/THBS1	4
BP	GO:0009408	response to heat	6/149	166/18866	0.00206688	0.0167745	0.0120645	DNAJB1/PTGS2/HSPA6/THBS1/IL1A/CDKN1A	6
BP	GO:0045732	positive regulation of protein catabolic process	7/149	225/18866	0.00209757	0.0169756	0.0122092	TNFAIP3/IL1B/TIPARP/PLK3/CEBPA/TRIB1/RNF19B	7
BP	GO:0048662	negative regulation of smooth muscle cell proliferation	4/149	69/18866	0.00216971	0.01751	0.0125935	TNFAIP3/SOD2/TRIB1/CDKN1A	4
BP	GO:0062197	cellular response to chemical stress	9/149	360/18866	0.00228072	0.0183544	0.0132008	TNFAIP3/PPIF/PTGS2/MPO/SOD2/LCN2/ZC3H12A/NR4A2/IL6	9
BP	GO:0050920	regulation of chemotaxis	7/149	229/18866	0.00231589	0.0185853	0.0133669	SERPINE1/CXCR4/CXCL8/GPR183/THBS1/IL6/DUSP1	7
BP	GO:0034614	cellular response to reactive oxygen species	6/149	170/18866	0.00232902	0.0186387	0.0134053	TNFAIP3/PPIF/MPO/SOD2/LCN2/IL6	6
BP	GO:0052548	regulation of endopeptidase activity	10/149	434/18866	0.00238987	0.0189529	0.0136313	FADD/SERPINE1/RIPK2/NLRP3/PTGS2/PLAUR/LTF/THBS1/SERPINB2/S100A8	10
BP	GO:0010922	positive regulation of phosphatase activity	3/149	34/18866	0.00241446	0.0189529	0.0136313	PPP1R15A/PPP1R15B/PLEK	3
BP	GO:0030851	granulocyte differentiation	3/149	34/18866	0.00241446	0.0189529	0.0136313	CEBPA/CEBPE/TRIB1	3
BP	GO:0046685	response to arsenic-containing substance	3/149	34/18866	0.00241446	0.0189529	0.0136313	PPIF/ZC3H12A/CDKN1A	3
BP	GO:0070102	interleukin-6-mediated signaling pathway	3/149	34/18866	0.00241446	0.0189529	0.0136313	CEBPA/SOCS3/IL6	3
BP	GO:0070232	regulation of T cell apoptotic process	3/149	34/18866	0.00241446	0.0189529	0.0136313	FADD/GIMAP8/NFKBID	3
BP	GO:2000352	negative regulation of endothelial cell apoptotic process	3/149	34/18866	0.00241446	0.0189529	0.0136313	TNFAIP3/SERPINE1/ICAM1	3
BP	GO:0001649	osteoblast differentiation	7/149	231/18866	0.00243142	0.0189822	0.0136524	SPP1/DDX21/CEBPA/LTF/TP53INP2/IL6/JUND	7
BP	GO:0043903	regulation of symbiotic process	7/149	231/18866	0.00243142	0.0189822	0.0136524	CXCR4/PTX3/ZFP36/CXCL8/CRP/ZC3H12A/LTF	7
BP	GO:0050868	negative regulation of T cell activation	5/149	118/18866	0.00245832	0.0191403	0.013766	CTLA4/IRF1/TNFAIP8L2/NFKBID/ZC3H12A	5
BP	GO:0045600	positive regulation of fat cell differentiation	4/149	72/18866	0.00253539	0.019687	0.0141593	ZFP36/PTGS2/CEBPA/ZC3H12A	4
BP	GO:0010038	response to metal ion	9/149	366/18866	0.00254777	0.0197043	0.0141717	PPIF/PTGS2/CEBPA/ICAM1/THBS1/JUND/S100A8/DUSP1/IL1A	9
BP	GO:0009743	response to carbohydrate	7/149	233/18866	0.00255135	0.0197043	0.0141717	IL1B/PIM3/PTGS2/NR1D1/ICAM1/THBS1/APOA2	7
BP	GO:0002709	regulation of T cell mediated immunity	4/149	73/18866	0.00266613	0.0203287	0.0146208	FADD/IL1B/NLRP3/IL6	4
BP	GO:0036490	regulation of translation in response to endoplasmic reticulum stress	2/149	10/18866	0.00267465	0.0203287	0.0146208	PPP1R15A/PPP1R15B	2
BP	GO:0045647	negative regulation of erythrocyte differentiation	2/149	10/18866	0.00267465	0.0203287	0.0146208	ZFP36/MAFB	2
BP	GO:0045988	negative regulation of striated muscle contraction	2/149	10/18866	0.00267465	0.0203287	0.0146208	ZC3H12A/KCNE3	2
BP	GO:0051918	negative regulation of fibrinolysis	2/149	10/18866	0.00267465	0.0203287	0.0146208	SERPINE1/THBS1	2
BP	GO:1903897	regulation of PERK-mediated unfolded protein response	2/149	10/18866	0.00267465	0.0203287	0.0146208	PPP1R15A/PPP1R15B	2
BP	GO:0031098	stress-activated protein kinase signaling cascade	8/149	300/18866	0.002682	0.0203308	0.0146223	IL1B/RIPK2/ZFP36/PER1/TRIB1/ZC3H12A/MMP8/DUSP1	8
BP	GO:0007162	negative regulation of cell adhesion	8/149	301/18866	0.00273721	0.0206947	0.014884	CTLA4/SERPINE1/IRF1/TNFAIP8L2/NFKBID/ZC3H12A/THBS1/DUSP1	8
BP	GO:0034121	regulation of toll-like receptor signaling pathway	4/149	74/18866	0.00280142	0.0211246	0.0151932	TNFAIP3/IRF1/NR1D1/LTF	4
BP	GO:0045742	positive regulation of epidermal growth factor receptor signaling pathway	3/149	36/18866	0.00284792	0.0213631	0.0153647	HBEGF/EREG/PLAUR	3
BP	GO:0071634	regulation of transforming growth factor beta production	3/149	36/18866	0.00284792	0.0213631	0.0153647	CD24/PTGS2/THBS1	3
BP	GO:0045685	regulation of glial cell differentiation	4/149	75/18866	0.00294134	0.0219558	0.015791	CXCR4/EGR2/NR1D1/IL6	4
BP	GO:0002761	regulation of myeloid leukocyte differentiation	5/149	123/18866	0.00294222	0.0219558	0.015791	FADD/TRIB1/KLF10/LTF/MAFB	5
BP	GO:0009314	response to radiation	10/149	447/18866	0.00295335	0.0219818	0.0158097	PLK3/PER1/PTGS2/BCL3/BHLHE40/SDE2/ICAM1/JUND/DUSP1/CDKN1A	10
BP	GO:0070372	regulation of ERK1 and ERK2 cascade	8/149	306/18866	0.0030267	0.0224695	0.0161605	IL1B/CCL20/RIPK2/GPR183/CCL4L1/ICAM1/CCL3L1/DUSP1	8
BP	GO:0002688	regulation of leukocyte chemotaxis	5/149	124/18866	0.00304669	0.0225596	0.0162253	SERPINE1/CXCL8/THBS1/IL6/DUSP1	5
BP	GO:0045730	respiratory burst	3/149	37/18866	0.00308143	0.0226998	0.0163261	CD24/MPO/SELENOK	3
BP	GO:0070423	nucleotide-binding oligomerization domain containing signaling pathway	3/149	37/18866	0.00308143	0.0226998	0.0163261	TNFAIP3/RIPK2/NFKBIA	3
BP	GO:0014015	positive regulation of gliogenesis	4/149	77/18866	0.00323537	0.023714	0.0170556	IL1B/CXCR4/EGR2/IL6	4
BP	GO:0031652	positive regulation of heat generation	2/149	11/18866	0.00325211	0.023714	0.0170556	IL1B/PTGS2	2
BP	GO:0051673	membrane disruption in other organism	2/149	11/18866	0.00325211	0.023714	0.0170556	DEFA3/LTF	2
BP	GO:2000551	regulation of T-helper 2 cell cytokine production	2/149	11/18866	0.00325211	0.023714	0.0170556	NLRP3/IL6	2
BP	GO:0071346	cellular response to interferon-gamma	6/149	182/18866	0.00326686	0.0237606	0.0170891	CCL20/IRF1/CCL4L1/ICAM1/CCL3L1/SOCS3	6
BP	GO:0034599	cellular response to oxidative stress	8/149	310/18866	0.00327505	0.0237606	0.0170891	TNFAIP3/PPIF/MPO/SOD2/LCN2/ZC3H12A/NR4A2/IL6	8
BP	GO:0010742	macrophage derived foam cell differentiation	3/149	38/18866	0.00332636	0.0237727	0.0170978	NFKBIA/CRP/SELENOK	3
BP	GO:0035872	nucleotide-binding domain, leucine rich repeat containing receptor signaling pathway	3/149	38/18866	0.00332636	0.0237727	0.0170978	TNFAIP3/RIPK2/NFKBIA	3
BP	GO:0071604	transforming growth factor beta production	3/149	38/18866	0.00332636	0.0237727	0.0170978	CD24/PTGS2/THBS1	3
BP	GO:0090077	foam cell differentiation	3/149	38/18866	0.00332636	0.0237727	0.0170978	NFKBIA/CRP/SELENOK	3
BP	GO:1901186	positive regulation of ERBB signaling pathway	3/149	38/18866	0.00332636	0.0237727	0.0170978	HBEGF/EREG/PLAUR	3
BP	GO:2000403	positive regulation of lymphocyte migration	3/149	38/18866	0.00332636	0.0237727	0.0170978	FADD/CCL20/SELENOK	3
BP	GO:2001235	positive regulation of apoptotic signaling pathway	6/149	183/18866	0.00335607	0.0239255	0.0172077	FADD/G0S2/PPIF/PLAUR/THBS1/S100A8	6
BP	GO:0001704	formation of primary germ layer	5/149	127/18866	0.00337618	0.0239862	0.0172513	DUSP2/DUSP5/MMP8/DUSP1/ETS2	5
BP	GO:0050688	regulation of defense response to virus	4/149	78/18866	0.00338963	0.0239862	0.0172513	TNFAIP3/IL1B/ZC3H12A/SELENOK	4
BP	GO:0061045	negative regulation of wound healing	4/149	78/18866	0.00338963	0.0239862	0.0172513	SERPINE1/PLAUR/THBS1/SERPINB2	4
BP	GO:0038061	NIK/NF-kappaB signaling	6/149	184/18866	0.00344709	0.0243329	0.0175007	IL1B/NFKBIA/NLRP3/BCL3/ZC3H12A/MMP8	6
BP	GO:0007492	endoderm development	4/149	79/18866	0.00354882	0.0248677	0.0178853	DUSP2/DUSP5/MMP8/DUSP1	4
BP	GO:0043407	negative regulation of MAP kinase activity	4/149	79/18866	0.00354882	0.0248677	0.0178853	IL1B/DUSP2/DUSP5/DUSP1	4
BP	GO:0071260	cellular response to mechanical stimulus	4/149	79/18866	0.00354882	0.0248677	0.0178853	FADD/IL1B/IRF1/PTGS2	4
BP	GO:0032691	negative regulation of interleukin-1 beta production	3/149	39/18866	0.0035829	0.0249846	0.0179694	TNFAIP3/NLRP3/ZC3H12A	3
BP	GO:0042092	type 2 immune response	3/149	39/18866	0.0035829	0.0249846	0.0179694	NLRP3/BCL3/IL6	3
BP	GO:0002312	B cell activation involved in immune response	4/149	80/18866	0.00371302	0.0258293	0.0185769	BCL3/GPR183/IL6/CD180	4
BP	GO:0009636	response to toxic substance	7/149	250/18866	0.00376395	0.0261204	0.0187863	AHR/PTGS2/MPO/SOD2/LCN2/HBA1/CDKN1A	7
BP	GO:0010755	regulation of plasminogen activation	2/149	12/18866	0.00388237	0.0266216	0.0191468	SERPINE1/THBS1	2
BP	GO:0031392	regulation of prostaglandin biosynthetic process	2/149	12/18866	0.00388237	0.0266216	0.0191468	IL1B/PTGS2	2
BP	GO:0060213	positive regulation of nuclear-transcribed mRNA poly(A) tail shortening	2/149	12/18866	0.00388237	0.0266216	0.0191468	ZFP36/BTG2	2
BP	GO:0071639	positive regulation of monocyte chemotactic protein-1 production	2/149	12/18866	0.00388237	0.0266216	0.0191468	IL1B/SELENOK	2
BP	GO:0007568	aging	8/149	319/18866	0.00389178	0.0266216	0.0191468	SERPINE1/PTGS2/MPO/SOD2/ICAM1/BCL2A1/JUND/CDKN1A	8
BP	GO:0009416	response to light stimulus	8/149	319/18866	0.00389178	0.0266216	0.0191468	PER1/PTGS2/BCL3/BHLHE40/SDE2/JUND/DUSP1/CDKN1A	8
BP	GO:0052547	regulation of peptidase activity	10/149	466/18866	0.00396318	0.0270456	0.0194517	FADD/SERPINE1/RIPK2/NLRP3/PTGS2/PLAUR/LTF/THBS1/SERPINB2/S100A8	10
BP	GO:0033574	response to testosterone	3/149	41/18866	0.00413145	0.0281272	0.0202296	SPP1/THBS1/DUSP1	3
BP	GO:0030198	extracellular matrix organization	9/149	395/18866	0.0042086	0.0285846	0.0205586	SERPINE1/SPP1/PTX3/BCL3/CTSG/ICAM1/MMP8/THBS1/IL6	9
BP	GO:0048708	astrocyte differentiation	4/149	83/18866	0.0042364	0.0286867	0.020632	IL1B/NR1D1/IL6/S100A8	4
BP	GO:0046683	response to organophosphorus	5/149	134/18866	0.00424359	0.0286867	0.020632	IL1B/AHR/PER1/PTGS2/DUSP1	5
BP	GO:0043062	extracellular structure organization	9/149	396/18866	0.00427813	0.0288155	0.0207247	SERPINE1/SPP1/PTX3/BCL3/CTSG/ICAM1/MMP8/THBS1/IL6	9
BP	GO:0048872	homeostasis of number of cells	7/149	256/18866	0.00428271	0.0288155	0.0207247	TNFAIP3/FADD/ZFP36/GPR183/IL6/MAFB/JMJD6	7
BP	GO:0070371	ERK1 and ERK2 cascade	8/149	325/18866	0.00435041	0.0292026	0.0210031	IL1B/CCL20/RIPK2/GPR183/CCL4L1/ICAM1/CCL3L1/DUSP1	8
BP	GO:0032368	regulation of lipid transport	5/149	135/18866	0.00437933	0.0293283	0.0210934	IL1B/SPP1/NFKBIA/THBS1/APOA2	5
BP	GO:0051346	negative regulation of hydrolase activity	10/149	473/18866	0.00439769	0.0293827	0.0211326	SERPINE1/PTX3/PPP1R15A/PPIF/PTGS2/PLAUR/LTF/THBS1/SERPINB2/APOA2	10
BP	GO:0002679	respiratory burst involved in defense response	2/149	13/18866	0.00456457	0.029864	0.0214788	MPO/SELENOK	2
BP	GO:0008228	opsonization	2/149	13/18866	0.00456457	0.029864	0.0214788	PTX3/CRP	2
BP	GO:0010623	programmed cell death involved in cell development	2/149	13/18866	0.00456457	0.029864	0.0214788	IL1B/IL1A	2
BP	GO:0010745	negative regulation of macrophage derived foam cell differentiation	2/149	13/18866	0.00456457	0.029864	0.0214788	NFKBIA/CRP	2
BP	GO:0031650	regulation of heat generation	2/149	13/18866	0.00456457	0.029864	0.0214788	IL1B/PTGS2	2
BP	GO:0034144	negative regulation of toll-like receptor 4 signaling pathway	2/149	13/18866	0.00456457	0.029864	0.0214788	TNFAIP3/NR1D1	2
BP	GO:0045741	positive regulation of epidermal growth factor-activated receptor activity	2/149	13/18866	0.00456457	0.029864	0.0214788	HBEGF/EREG	2
BP	GO:0061469	regulation of type B pancreatic cell proliferation	2/149	13/18866	0.00456457	0.029864	0.0214788	NR1D1/NR4A1	2
BP	GO:0072683	T cell extravasation	2/149	13/18866	0.00456457	0.029864	0.0214788	FADD/ICAM1	2
BP	GO:0050864	regulation of B cell activation	6/149	195/18866	0.00457367	0.029864	0.0214788	CTLA4/TNFAIP3/AHR/GPR183/IL6/CDKN1A	6
BP	GO:1903038	negative regulation of leukocyte cell-cell adhesion	5/149	137/18866	0.00466006	0.0303591	0.0218348	CTLA4/IRF1/TNFAIP8L2/NFKBID/ZC3H12A	5
BP	GO:0002369	T cell cytokine production	3/149	43/18866	0.00472834	0.0307342	0.0221046	IL1B/NLRP3/IL6	3
BP	GO:0001894	tissue homeostasis	7/149	261/18866	0.00475495	0.0308374	0.0221788	TNFAIP3/SPP1/PTGS2/LTF/TP53INP2/IL6/PDK4	7
BP	GO:0002705	positive regulation of leukocyte mediated immunity	5/149	138/18866	0.00480513	0.0310378	0.022323	FADD/IL1B/NLRP3/DDX21/IL6	5
BP	GO:0001776	leukocyte homeostasis	4/149	86/18866	0.00480746	0.0310378	0.022323	TNFAIP3/FADD/GPR183/IL6	4
BP	GO:0032436	positive regulation of proteasomal ubiquitin-dependent protein catabolic process	4/149	87/18866	0.00500874	0.0321926	0.0231535	PLK3/CEBPA/TRIB1/RNF19B	4
BP	GO:0051781	positive regulation of cell division	4/149	87/18866	0.00500874	0.0321926	0.0231535	IL1B/EREG/OSM/IL1A	4
BP	GO:0042088	T-helper 1 type immune response	3/149	44/18866	0.00504528	0.0322831	0.0232186	IL1B/RIPK2/BCL3	3
BP	GO:2000404	regulation of T cell migration	3/149	44/18866	0.00504528	0.0322831	0.0232186	FADD/CCL20/SELENOK	3
BP	GO:0051051	negative regulation of transport	10/149	483/18866	0.00508284	0.0324511	0.0233395	YRDC/IL1B/PIM3/PPIF/PTGS2/ICAM1/OSM/KCNE3/THBS1/APOA2	10
BP	GO:1901654	response to ketone	6/149	200/18866	0.00516688	0.0329145	0.0236728	AHR/SPP1/ICAM1/THBS1/DUSP1/CDKN1A	6
BP	GO:0043558	regulation of translational initiation in response to stress	2/149	14/18866	0.00529785	0.0331606	0.0238498	PPP1R15A/PPP1R15B	2
BP	GO:0051917	regulation of fibrinolysis	2/149	14/18866	0.00529785	0.0331606	0.0238498	SERPINE1/THBS1	2
BP	GO:0060211	regulation of nuclear-transcribed mRNA poly(A) tail shortening	2/149	14/18866	0.00529785	0.0331606	0.0238498	ZFP36/BTG2	2
BP	GO:0070486	leukocyte aggregation	2/149	14/18866	0.00529785	0.0331606	0.0238498	IL1B/S100A8	2
BP	GO:0090399	replicative senescence	2/149	14/18866	0.00529785	0.0331606	0.0238498	SERPINE1/CDKN1A	2
BP	GO:1901678	iron coordination entity transport	2/149	14/18866	0.00529785	0.0331606	0.0238498	LCN2/LTF	2
BP	GO:1903799	negative regulation of production of miRNAs involved in gene silencing by miRNA	2/149	14/18866	0.00529785	0.0331606	0.0238498	ZC3H12A/IL6	2
BP	GO:2001279	regulation of unsaturated fatty acid biosynthetic process	2/149	14/18866	0.00529785	0.0331606	0.0238498	IL1B/PTGS2	2
BP	GO:0009746	response to hexose	6/149	202/18866	0.00541931	0.0337737	0.0242907	PIM3/PTGS2/NR1D1/ICAM1/THBS1/APOA2	6
BP	GO:0034341	response to interferon-gamma	6/149	202/18866	0.00541931	0.0337737	0.0242907	CCL20/IRF1/CCL4L1/ICAM1/CCL3L1/SOCS3	6
BP	GO:0031348	negative regulation of defense response	7/149	269/18866	0.00559095	0.034768	0.0250058	TNFAIP3/NLRP3/NR1D1/TNFAIP8L2/ZC3H12A/SOCS3/PGLYRP1	7
BP	GO:0051091	positive regulation of DNA-binding transcription factor activity	7/149	270/18866	0.00570273	0.0353215	0.0254039	IL1B/RIPK2/NLRP3/ICAM1/LTF/IL6/S100A8	7
BP	GO:0032692	negative regulation of interleukin-1 production	3/149	46/18866	0.00571685	0.0353215	0.0254039	TNFAIP3/NLRP3/ZC3H12A	3
BP	GO:0043330	response to exogenous dsRNA	3/149	46/18866	0.00571685	0.0353215	0.0254039	RIPK2/NFKBIA/DDX21	3
BP	GO:0002700	regulation of production of molecular mediator of immune response	5/149	144/18866	0.00574361	0.0353349	0.0254135	IL1B/NLRP3/DDX21/IL6/APOA2	5
BP	GO:0050921	positive regulation of chemotaxis	5/149	144/18866	0.00574361	0.0353349	0.0254135	SERPINE1/CXCR4/CXCL8/THBS1/IL6	5
BP	GO:0034103	regulation of tissue remodeling	4/149	91/18866	0.00587032	0.0359604	0.0258634	TNFAIP3/SPP1/IL6/PDK4	4
BP	GO:0046849	bone remodeling	4/149	91/18866	0.00587032	0.0359604	0.0258634	TNFAIP3/SPP1/IL6/PDK4	4
BP	GO:0007596	blood coagulation	8/149	343/18866	0.00597911	0.0362237	0.0260528	SERPINE1/IRF1/PLAUR/MAFF/THBS1/IL6/SERPINB2/PLEK	8
BP	GO:0007157	heterophilic cell-cell adhesion via plasma membrane cell adhesion molecules	3/149	47/18866	0.00607173	0.0362237	0.0260528	CEACAM8/CEACAM6/ICAM1	3
BP	GO:0002467	germinal center formation	2/149	15/18866	0.00608139	0.0362237	0.0260528	TNFAIP3/BCL3	2
BP	GO:0034134	toll-like receptor 2 signaling pathway	2/149	15/18866	0.00608139	0.0362237	0.0260528	TNFAIP3/RIPK2	2
BP	GO:0035745	T-helper 2 cell cytokine production	2/149	15/18866	0.00608139	0.0362237	0.0260528	NLRP3/IL6	2
BP	GO:0044406	adhesion of symbiont to host	2/149	15/18866	0.00608139	0.0362237	0.0260528	ICAM1/LTF	2
BP	GO:0045064	T-helper 2 cell differentiation	2/149	15/18866	0.00608139	0.0362237	0.0260528	NLRP3/BCL3	2
BP	GO:0045651	positive regulation of macrophage differentiation	2/149	15/18866	0.00608139	0.0362237	0.0260528	FADD/TRIB1	2
BP	GO:0045779	negative regulation of bone resorption	2/149	15/18866	0.00608139	0.0362237	0.0260528	TNFAIP3/IL6	2
BP	GO:0097202	activation of cysteine-type endopeptidase activity	2/149	15/18866	0.00608139	0.0362237	0.0260528	FADD/RIPK2	2
BP	GO:1900119	positive regulation of execution phase of apoptosis	2/149	15/18866	0.00608139	0.0362237	0.0260528	ZC3H12A/IL6	2
BP	GO:0034620	cellular response to unfolded protein	5/149	146/18866	0.00608327	0.0362237	0.0260528	PPP1R15A/CXCL8/PPP1R15B/HSPA6/DNAJB9	5
BP	GO:0044344	cellular response to fibroblast growth factor stimulus	5/149	146/18866	0.00608327	0.0362237	0.0260528	EGR3/ZFP36/CXCL8/THBS1/NR4A1	5
BP	GO:0034284	response to monosaccharide	6/149	207/18866	0.00608982	0.0362237	0.0260528	PIM3/PTGS2/NR1D1/ICAM1/THBS1/APOA2	6
BP	GO:0071902	positive regulation of protein serine/threonine kinase activity	8/149	345/18866	0.00618534	0.0367159	0.0264068	CD24/IL1B/RIPK2/CXCR4/PSRC1/DUSP5/LTF/THBS1	8
BP	GO:0002532	production of molecular mediator involved in inflammatory response	4/149	93/18866	0.00633593	0.037455	0.0269384	SERPINE1/PER1/ZC3H12A/IL6	4
BP	GO:2000117	negative regulation of cysteine-type endopeptidase activity	4/149	93/18866	0.00633593	0.037455	0.0269384	PTGS2/PLAUR/LTF/THBS1	4
BP	GO:1904036	negative regulation of epithelial cell apoptotic process	3/149	48/18866	0.00643951	0.0379892	0.0273225	TNFAIP3/SERPINE1/ICAM1	3
BP	GO:0007599	hemostasis	8/149	348/18866	0.00650479	0.0382956	0.0275429	SERPINE1/IRF1/PLAUR/MAFF/THBS1/IL6/SERPINB2/PLEK	8
BP	GO:0045778	positive regulation of ossification	4/149	94/18866	0.00657767	0.0386455	0.0277946	CEBPA/LTF/IL6/JUND	4
BP	GO:0050817	coagulation	8/149	349/18866	0.00661401	0.0386507	0.0277983	SERPINE1/IRF1/PLAUR/MAFF/THBS1/IL6/SERPINB2/PLEK	8
BP	GO:0014074	response to purine-containing compound	5/149	149/18866	0.00661891	0.0386507	0.0277983	IL1B/AHR/PER1/PTGS2/DUSP1	5
BP	GO:1903364	positive regulation of cellular protein catabolic process	5/149	149/18866	0.00661891	0.0386507	0.0277983	TNFAIP3/PLK3/CEBPA/TRIB1/RNF19B	5
BP	GO:0002703	regulation of leukocyte mediated immunity	6/149	211/18866	0.00666828	0.03886	0.0279488	FADD/IL1B/NLRP3/DDX21/ICAM1/IL6	6
BP	GO:0010171	body morphogenesis	3/149	49/18866	0.00682031	0.0395853	0.0284705	ZNF281/TIPARP/CSRNP1	3
BP	GO:0070231	T cell apoptotic process	3/149	49/18866	0.00682031	0.0395853	0.0284705	FADD/GIMAP8/NFKBID	3
BP	GO:0002830	positive regulation of type 2 immune response	2/149	16/18866	0.00691434	0.0397298	0.0285744	NLRP3/IL6	2
BP	GO:0034116	positive regulation of heterotypic cell-cell adhesion	2/149	16/18866	0.00691434	0.0397298	0.0285744	IL1B/CEACAM6	2
BP	GO:0034374	low-density lipoprotein particle remodeling	2/149	16/18866	0.00691434	0.0397298	0.0285744	MPO/APOA2	2
BP	GO:0042994	cytoplasmic sequestering of transcription factor	2/149	16/18866	0.00691434	0.0397298	0.0285744	NFKBIA/NFKBIE	2
BP	GO:0051238	sequestering of metal ion	2/149	16/18866	0.00691434	0.0397298	0.0285744	LCN2/S100A8	2
BP	GO:0002690	positive regulation of leukocyte chemotaxis	4/149	96/18866	0.00707933	0.0405967	0.0291979	SERPINE1/CXCL8/THBS1/IL6	4
BP	GO:0006913	nucleocytoplasmic transport	8/149	354/18866	0.00718113	0.0408001	0.0293442	U2AF1/IL1B/NFKBIA/HHEX/EGR2/PTGS2/ZC3H12A/CDKN1A	8
BP	GO:0001774	microglial cell activation	3/149	50/18866	0.00721423	0.0408001	0.0293442	NR1D1/MMP8/IL6	3
BP	GO:0001961	positive regulation of cytokine-mediated signaling pathway	3/149	50/18866	0.00721423	0.0408001	0.0293442	FADD/RIPK2/CXCR4	3
BP	GO:0002269	leukocyte activation involved in inflammatory response	3/149	50/18866	0.00721423	0.0408001	0.0293442	NR1D1/MMP8/IL6	3
BP	GO:0032760	positive regulation of tumor necrosis factor production	3/149	50/18866	0.00721423	0.0408001	0.0293442	FADD/RIPK2/SELENOK	3
BP	GO:0061014	positive regulation of mRNA catabolic process	3/149	50/18866	0.00721423	0.0408001	0.0293442	ZFP36/BTG2/ZC3H12A	3
BP	GO:0070671	response to interleukin-12	3/149	50/18866	0.00721423	0.0408001	0.0293442	RIPK2/SOD2/SERPINB2	3
BP	GO:0043281	regulation of cysteine-type endopeptidase activity involved in apoptotic process	6/149	215/18866	0.00728568	0.0410427	0.0295187	FADD/NLRP3/PTGS2/PLAUR/THBS1/S100A8	6
BP	GO:0070374	positive regulation of ERK1 and ERK2 cascade	6/149	215/18866	0.00728568	0.0410427	0.0295187	CCL20/RIPK2/GPR183/CCL4L1/ICAM1/CCL3L1	6
BP	GO:0019216	regulation of lipid metabolic process	9/149	431/18866	0.00733289	0.0412278	0.0296518	IL1B/G0S2/PTGS2/NR1D1/CISH/SOCS3/PLIN2/PDK4/APOA2	9
BP	GO:0071774	response to fibroblast growth factor	5/149	153/18866	0.00738344	0.0414309	0.0297979	EGR3/ZFP36/CXCL8/THBS1/NR4A1	5
BP	GO:0051169	nuclear transport	8/149	357/18866	0.00753861	0.0421892	0.0303433	U2AF1/IL1B/NFKBIA/HHEX/EGR2/PTGS2/ZC3H12A/CDKN1A	8
BP	GO:0030316	osteoclast differentiation	4/149	98/18866	0.00760566	0.0421892	0.0303433	GPR183/KLF10/LTF/MAFB	4
BP	GO:2001243	negative regulation of intrinsic apoptotic signaling pathway	4/149	98/18866	0.00760566	0.0421892	0.0303433	PPIF/PTGS2/PLAUR/SOD2	4
BP	GO:0002762	negative regulation of myeloid leukocyte differentiation	3/149	51/18866	0.00762137	0.0421892	0.0303433	TRIB1/LTF/MAFB	3
BP	GO:0006984	ER-nucleus signaling pathway	3/149	51/18866	0.00762137	0.0421892	0.0303433	PPP1R15A/CXCL8/PPP1R15B	3
BP	GO:0071675	regulation of mononuclear cell migration	3/149	51/18866	0.00762137	0.0421892	0.0303433	SERPINE1/THBS1/DUSP1	3
BP	GO:1903573	negative regulation of response to endoplasmic reticulum stress	3/149	51/18866	0.00762137	0.0421892	0.0303433	PPP1R15A/PPP1R15B/DNAJB9	3
BP	GO:0030730	sequestering of triglyceride	2/149	17/18866	0.00779589	0.0427435	0.0307419	IL1B/PLIN2	2
BP	GO:0046851	negative regulation of bone remodeling	2/149	17/18866	0.00779589	0.0427435	0.0307419	TNFAIP3/IL6	2
BP	GO:0061158	3'-UTR-mediated mRNA destabilization	2/149	17/18866	0.00779589	0.0427435	0.0307419	ZFP36/ZC3H12A	2
BP	GO:0071850	mitotic cell cycle arrest	2/149	17/18866	0.00779589	0.0427435	0.0307419	DUSP1/CDKN1A	2
BP	GO:2000811	negative regulation of anoikis	2/149	17/18866	0.00779589	0.0427435	0.0307419	CEACAM6/PDK4	2
BP	GO:0051817	modulation of process of other organism involved in symbiotic interaction	4/149	99/18866	0.00787822	0.0430306	0.0309484	PTX3/CRP/ZC3H12A/LTF	4
BP	GO:0062207	regulation of pattern recognition receptor signaling pathway	4/149	99/18866	0.00787822	0.0430306	0.0309484	TNFAIP3/IRF1/NR1D1/LTF	4
BP	GO:0000187	activation of MAPK activity	5/149	156/18866	0.00799582	0.0435901	0.0313508	IL1B/RIPK2/CXCR4/DUSP5/THBS1	5
BP	GO:1903557	positive regulation of tumor necrosis factor superfamily cytokine production	3/149	52/18866	0.00804185	0.0436753	0.0314121	FADD/RIPK2/SELENOK	3
BP	GO:2001238	positive regulation of extrinsic apoptotic signaling pathway	3/149	52/18866	0.00804185	0.0436753	0.0314121	FADD/G0S2/THBS1	3
BP	GO:0002702	positive regulation of production of molecular mediator of immune response	4/149	100/18866	0.00815712	0.0440515	0.0316827	IL1B/NLRP3/DDX21/IL6	4
BP	GO:0008585	female gonad development	4/149	100/18866	0.00815712	0.0440515	0.0316827	TIPARP/PTX3/EREG/ICAM1	4
BP	GO:0070301	cellular response to hydrogen peroxide	4/149	100/18866	0.00815712	0.0440515	0.0316827	TNFAIP3/PPIF/LCN2/IL6	4
BP	GO:0043271	negative regulation of ion transport	5/149	157/18866	0.00820756	0.0442408	0.0318188	PPIF/PTGS2/ICAM1/KCNE3/THBS1	5
BP	GO:0010876	lipid localization	9/149	440/18866	0.00833796	0.0448595	0.0322638	IL1B/SPP1/NFKBIA/CRP/ZC3H12A/PLIN2/THBS1/IL6/APOA2	9
BP	GO:0032731	positive regulation of interleukin-1 beta production	3/149	53/18866	0.00847575	0.0454307	0.0326746	RIPK2/NLRP3/IL6	3
BP	GO:0043331	response to dsRNA	3/149	53/18866	0.00847575	0.0454307	0.0326746	RIPK2/NFKBIA/DDX21	3
BP	GO:0050777	negative regulation of immune response	5/149	159/18866	0.00864267	0.0461275	0.0331758	CTLA4/TNFAIP3/ZC3H12A/PGLYRP1/APOA2	5
BP	GO:0016485	protein processing	6/149	223/18866	0.008643	0.0461275	0.0331758	FADD/SERPINE1/RIPK2/CTSG/SDE2/THBS1	6
BP	GO:0032740	positive regulation of interleukin-17 production	2/149	18/18866	0.00872524	0.0461275	0.0331758	OSM/IL6	2
BP	GO:0032780	negative regulation of ATPase activity	2/149	18/18866	0.00872524	0.0461275	0.0331758	PPIF/LTF	2
BP	GO:0071605	monocyte chemotactic protein-1 production	2/149	18/18866	0.00872524	0.0461275	0.0331758	IL1B/SELENOK	2
BP	GO:0071637	regulation of monocyte chemotactic protein-1 production	2/149	18/18866	0.00872524	0.0461275	0.0331758	IL1B/SELENOK	2
BP	GO:1900153	positive regulation of nuclear-transcribed mRNA catabolic process, deadenylation-dependent decay	2/149	18/18866	0.00872524	0.0461275	0.0331758	ZFP36/BTG2	2
BP	GO:2000060	positive regulation of ubiquitin-dependent protein catabolic process	4/149	102/18866	0.00873421	0.0461275	0.0331758	PLK3/CEBPA/TRIB1/RNF19B	4
BP	GO:0002042	cell migration involved in sprouting angiogenesis	4/149	103/18866	0.0090325	0.0475281	0.0341831	EGR3/PTGS2/THBS1/NR4A1	4
BP	GO:0098869	cellular oxidant detoxification	4/149	103/18866	0.0090325	0.0475281	0.0341831	PTGS2/MPO/SOD2/HBA1	4
BP	GO:0032720	negative regulation of tumor necrosis factor production	3/149	55/18866	0.00938419	0.0491985	0.0353845	TNFAIP3/BPI/ZC3H12A	3
BP	GO:0042304	regulation of fatty acid biosynthetic process	3/149	55/18866	0.00938419	0.0491985	0.0353845	IL1B/PTGS2/PDK4	3
BP	GO:0031214	biomineral tissue development	5/149	163/18866	0.00956032	0.0499223	0.035905	SPP1/PTGS2/KLF10/LTF/SBDS	5
BP	GO:0110148	biomineralization	5/149	163/18866	0.00956032	0.0499223	0.035905	SPP1/PTGS2/KLF10/LTF/SBDS	5
BP	GO:0006417	regulation of translation	9/149	450/18866	0.00957437	0.0499223	0.035905	ZFP36/PPP1R15A/BTG2/PER1/BCL3/ZC3H12A/PPP1R15B/THBS1/IL6	9
CC	GO:0034774	secretory granule lumen	19/150	322/19559	6.04372e-12	5.17148e-10	4.74126e-10	SERPINE1/PTX3/TOR4A/OLFM4/CTSG/MPO/LCN2/BPI/TCN1/MMP8/RNASE3/DEFA3/CAMP/LTF/HSPA6/THBS1/S100A8/RNASE2/PGLYRP1	19
CC	GO:0060205	cytoplasmic vesicle lumen	19/150	326/19559	7.49746e-12	5.17148e-10	4.74126e-10	SERPINE1/PTX3/TOR4A/OLFM4/CTSG/MPO/LCN2/BPI/TCN1/MMP8/RNASE3/DEFA3/CAMP/LTF/HSPA6/THBS1/S100A8/RNASE2/PGLYRP1	19
CC	GO:0031983	vesicle lumen	19/150	328/19559	8.3411e-12	5.17148e-10	4.74126e-10	SERPINE1/PTX3/TOR4A/OLFM4/CTSG/MPO/LCN2/BPI/TCN1/MMP8/RNASE3/DEFA3/CAMP/LTF/HSPA6/THBS1/S100A8/RNASE2/PGLYRP1	19
CC	GO:0035580	specific granule lumen	9/150	62/19559	1.03428e-09	4.80941e-08	4.40931e-08	PTX3/OLFM4/LCN2/BPI/TCN1/MMP8/CAMP/LTF/PGLYRP1	9
CC	GO:0042581	specific granule	12/150	160/19559	3.86624e-09	1.43824e-07	1.31859e-07	PTX3/OLFM4/PLAUR/CEACAM8/LCN2/BPI/TCN1/MMP8/CAMP/LTF/SLC2A3/PGLYRP1	12
CC	GO:1904724	tertiary granule lumen	8/150	55/19559	8.90271e-09	2.75984e-07	2.53024e-07	PTX3/OLFM4/TCN1/MMP8/CAMP/YPEL5/LTF/PGLYRP1	8
CC	GO:0070820	tertiary granule	10/150	164/19559	5.57148e-07	1.48042e-05	1.35726e-05	PTX3/OLFM4/CEACAM8/TCN1/MMP8/CAMP/YPEL5/LTF/SLC2A3/PGLYRP1	10
CC	GO:0071682	endocytic vesicle lumen	4/150	20/19559	1.4633e-05	0.000340218	0.000311915	MPO/LTF/PGLYRP1/HBA1	4
CC	GO:0005766	primary lysosome	8/150	155/19559	2.63773e-05	0.000490617	0.000449802	CTSG/MPO/CEACAM8/CEACAM6/BPI/RNASE3/DEFA3/RNASE2	8
CC	GO:0042582	azurophil granule	8/150	155/19559	2.63773e-05	0.000490617	0.000449802	CTSG/MPO/CEACAM8/CEACAM6/BPI/RNASE3/DEFA3/RNASE2	8
CC	GO:0035578	azurophil granule lumen	6/150	91/19559	7.175e-05	0.00121323	0.0011123	CTSG/MPO/BPI/RNASE3/DEFA3/RNASE2	6
CC	GO:0005775	vacuolar lumen	6/150	173/19559	0.00219883	0.0340819	0.0312466	CTSG/MPO/BPI/RNASE3/DEFA3/RNASE2	6
CC	GO:0005788	endoplasmic reticulum lumen	8/150	308/19559	0.00263746	0.037736	0.0345967	SPP1/TOR4A/PTGS2/PLAUR/THBS1/IL6/DNAJB9/APOA2	8
MF	GO:0008009	chemokine activity	6/152	49/18352	3.0479e-06	0.000803873	0.000668865	CCL20/CXCL2/CXCL8/CCL4L1/CXCL3/CCL3L1	6
MF	GO:0005125	cytokine activity	11/152	235/18352	4.26458e-06	0.000803873	0.000668865	IL1B/CCL20/SPP1/CXCL2/CXCL8/CCL4L1/CXCL3/OSM/CCL3L1/IL6/IL1A	11
MF	GO:0005126	cytokine receptor binding	11/152	271/18352	1.63793e-05	0.00205833	0.00171264	FADD/IL1B/CCL20/CXCL2/CXCL8/CCL4L1/CXCL3/OSM/CCL3L1/IL6/IL1A	11
MF	GO:0042379	chemokine receptor binding	6/152	70/18352	2.4771e-05	0.00233466	0.00194257	CCL20/CXCL2/CXCL8/CCL4L1/CXCL3/CCL3L1	6
MF	GO:0008330	protein tyrosine/threonine phosphatase activity	3/152	10/18352	6.40565e-05	0.00482986	0.0040187	DUSP2/DUSP5/DUSP1	3
MF	GO:0017017	MAP kinase tyrosine/serine/threonine phosphatase activity	3/152	13/18352	0.000149904	0.00807459	0.00671849	DUSP2/DUSP5/DUSP1	3
MF	GO:0001530	lipopolysaccharide binding	4/152	33/18352	0.000153521	0.00807459	0.00671849	BPI/RNASE3/CAMP/LTF	4
MF	GO:0033549	MAP kinase phosphatase activity	3/152	14/18352	0.000189629	0.00807459	0.00671849	DUSP2/DUSP5/DUSP1	3
MF	GO:0048018	receptor ligand activity	13/152	487/18352	0.000211556	0.00807459	0.00671849	HBEGF/IL1B/CCL20/SPP1/CXCL2/EREG/CXCL8/CCL4L1/CXCL3/OSM/CCL3L1/IL6/IL1A	13
MF	GO:0030546	signaling receptor activator activity	13/152	492/18352	0.000233586	0.00807459	0.00671849	HBEGF/IL1B/CCL20/SPP1/CXCL2/EREG/CXCL8/CCL4L1/CXCL3/OSM/CCL3L1/IL6/IL1A	13
MF	GO:0035259	glucocorticoid receptor binding	3/152	15/18352	0.000235598	0.00807459	0.00671849	NR4A2/ETS2/NR4A1	3
MF	GO:0061629	RNA polymerase II-specific DNA-binding transcription factor binding	9/152	267/18352	0.000391972	0.0120317	0.010011	NFKBIA/EGR2/BHLHE40/GABARAPL1/NFKBID/NR4A2/JUND/ETS2/NR4A1	9
MF	GO:0045236	CXCR chemokine receptor binding	3/152	18/18352	0.000414887	0.0120317	0.010011	CXCL2/CXCL8/CXCL3	3
MF	GO:0140297	DNA-binding transcription factor binding	10/152	347/18352	0.000641852	0.01668	0.0138786	NFKBIA/HHEX/EGR2/BHLHE40/GABARAPL1/NFKBID/NR4A2/JUND/ETS2/NR4A1	10
MF	GO:0031072	heat shock protein binding	6/152	127/18352	0.00066366	0.01668	0.0138786	AHR/DNAJB1/ZFP36/HSPA6/DNAJB9/APOA2	6
MF	GO:0070888	E-box binding	4/152	50/18352	0.000774718	0.0182543	0.0151886	AHR/PER1/NR1D1/BHLHE40	4
MF	GO:0004879	nuclear receptor activity	4/152	52/18352	0.000899118	0.0188315	0.0156688	AHR/NR1D1/NR4A2/NR4A1	4
MF	GO:0098531	ligand-activated transcription factor activity	4/152	52/18352	0.000899118	0.0188315	0.0156688	AHR/NR1D1/NR4A2/NR4A1	4
MF	GO:0001227	DNA-binding transcription repressor activity, RNA polymerase II-specific	9/152	335/18352	0.00193414	0.0371487	0.0309097	ZNF281/NFIL3/HHEX/BTG2/NR1D1/BHLHE40/GZF1/ETS2/ZBTB21	9
MF	GO:0001217	DNA-binding transcription repressor activity	9/152	336/18352	0.0019736	0.0371487	0.0309097	ZNF281/NFIL3/HHEX/BTG2/NR1D1/BHLHE40/GZF1/ETS2/ZBTB21	9
MF	GO:0004860	protein kinase inhibitor activity	4/152	65/18352	0.00206929	0.0371487	0.0309097	ITPRIP/TRIB1/SOCS3/CDKN1A	4
MF	GO:0019207	kinase regulator activity	7/152	216/18352	0.00217647	0.0372967	0.0310329	CD24/ITPRIP/CISH/TRIB1/SOCS3/LTF/CDKN1A	7
MF	GO:0051019	mitogen-activated protein kinase binding	3/152	33/18352	0.00253306	0.0400412	0.0333164	DUSP2/DUSP5/DUSP1	3
MF	GO:0019210	kinase inhibitor activity	4/152	69/18352	0.0025757	0.0400412	0.0333164	ITPRIP/TRIB1/SOCS3/CDKN1A	4
MF	GO:0071813	lipoprotein particle binding	3/152	34/18352	0.00276146	0.0400412	0.0333164	CRP/THBS1/APOA2	3
MF	GO:0071814	protein-lipid complex binding	3/152	34/18352	0.00276146	0.0400412	0.0333164	CRP/THBS1/APOA2	3
MF	GO:0005539	glycosaminoglycan binding	7/152	232/18352	0.00324029	0.0452441	0.0376455	HBEGF/NLRP3/CTSG/MPO/LTF/THBS1/PGLYRP1	7
MF	GO:0031625	ubiquitin protein ligase binding	8/152	297/18352	0.00336891	0.0453599	0.0377419	CXCR4/NFKBIA/EGR2/PER1/GABARAPL1/TRIB1/HSPA6/CDKN1A	8
MF	GO:0043130	ubiquitin binding	4/152	76/18352	0.00365585	0.0475261	0.0395442	TNFAIP3/CXCR4/TP53INP2/RNF19B	4
