# Supplementary material for: Investigating the change in gene expression profile of blood mononuclear cells post-laparoscopic sleeve gastrectomy in Chinese obese patients
Source: Front Endocrinol (Lausanne). 2023 Mar 14;14:1049484. doi: 10.3389/fendo.2023.1049484 (PMC10043499; doi:10.3389/fendo.2023.1049484)
Supplement: Supplementary Table 4 — Eighteen common genes obtained by overlapping hub genes and DE-mRNAs. [file Table_4.xlsx]

## Sheet: Sheet1
overlapped genes
IRF1
YRDC
NLRP3
EGR3
FCAR_2
CCL4L1
ZFP36
NFKBIA
IL1B
CCL4L2_2
SAT1
CCL20
CXCL3
AHR
EAF1
ITPRIP
NFKBIZ
TENT5C
