# Supplementary material for: Investigating the change in gene expression profile of blood mononuclear cells post-laparoscopic sleeve gastrectomy in Chinese obese patients
Source: Front Endocrinol (Lausanne). 2023 Mar 14;14:1049484. doi: 10.3389/fendo.2023.1049484 (PMC10043499; doi:10.3389/fendo.2023.1049484)
Supplement: Supplementary Table 5 — The enriched terms from the Gene Ontology (GO) analysis. [file Table_5.xlsx]

## Sheet: Sheet1
ONTOLOGY	ID	Description	GeneRatio	BgRatio	pvalue	p.adjust	qvalue	geneID	Count
BP	GO:1903706	regulation of hemopoiesis	44759	498/18866	1.32397e-07	6.90418e-05	3.59346e-05	EGR3/IL1B/IRF1/NFKBIA/NFKBIZ/NLRP3/ZFP36	7
BP	GO:0045580	regulation of T cell differentiation	44698	150/18866	1.70263e-07	6.90418e-05	3.59346e-05	EGR3/IL1B/IRF1/NFKBIZ/NLRP3	5
BP	GO:0045619	regulation of lymphocyte differentiation	44698	181/18866	4.33446e-07	0.000117175	6.09866e-05	EGR3/IL1B/IRF1/NFKBIZ/NLRP3	5
BP	GO:0071222	cellular response to lipopolysaccharide	44698	208/18866	8.62518e-07	0.000162267	8.44558e-05	CXCL3/IL1B/NFKBIA/NLRP3/ZFP36	5
BP	GO:0071219	cellular response to molecule of bacterial origin	44698	222/18866	1.18934e-06	0.000162267	8.44558e-05	CXCL3/IL1B/NFKBIA/NLRP3/ZFP36	5
BP	GO:0045582	positive regulation of T cell differentiation	44668	92/18866	1.20049e-06	0.000162267	8.44558e-05	EGR3/IL1B/NFKBIZ/NLRP3	4
BP	GO:0030593	neutrophil chemotaxis	44668	103/18866	1.88807e-06	0.000183402	9.5456e-05	CCL20/CCL4L1/CXCL3/IL1B	4
BP	GO:0071216	cellular response to biotic stimulus	44698	246/18866	1.97054e-06	0.000183402	9.5456e-05	CXCL3/IL1B/NFKBIA/NLRP3/ZFP36	5
BP	GO:0045621	positive regulation of lymphocyte differentiation	44668	105/18866	2.0391e-06	0.000183402	9.5456e-05	EGR3/IL1B/NFKBIZ/NLRP3	4
BP	GO:0030217	T cell differentiation	44698	253/18866	2.26143e-06	0.000183402	9.5456e-05	EGR3/IL1B/IRF1/NFKBIZ/NLRP3	5
BP	GO:1990266	neutrophil migration	44668	122/18866	3.71168e-06	0.000273652	0.000142429	CCL20/CCL4L1/CXCL3/IL1B	4
BP	GO:0071621	granulocyte chemotaxis	44668	127/18866	4.35514e-06	0.000275088	0.000143177	CCL20/CCL4L1/CXCL3/IL1B	4
BP	GO:1902105	regulation of leukocyte differentiation	44698	290/18866	4.40955e-06	0.000275088	0.000143177	EGR3/IL1B/IRF1/NFKBIZ/NLRP3	5
BP	GO:0060326	cell chemotaxis	44698	311/18866	6.19938e-06	0.000359121	0.000186914	CCL20/CCL4L1/CXCL3/EGR3/IL1B	5
BP	GO:1903037	regulation of leukocyte cell-cell adhesion	44698	329/18866	8.14914e-06	0.000395048	0.000205613	EGR3/IL1B/IRF1/NFKBIZ/NLRP3	5
BP	GO:0097530	granulocyte migration	44668	150/18866	8.43002e-06	0.000395048	0.000205613	CCL20/CCL4L1/CXCL3/IL1B	4
BP	GO:0050863	regulation of T cell activation	44698	332/18866	8.51619e-06	0.000395048	0.000205613	EGR3/IL1B/IRF1/NFKBIZ/NLRP3	5
BP	GO:0032496	response to lipopolysaccharide	44698	334/18866	8.76802e-06	0.000395048	0.000205613	CXCL3/IL1B/NFKBIA/NLRP3/ZFP36	5
BP	GO:1902107	positive regulation of leukocyte differentiation	44668	159/18866	1.06142e-05	0.000453059	0.000235806	EGR3/IL1B/NFKBIZ/NLRP3	4
BP	GO:0002237	response to molecule of bacterial origin	44698	356/18866	1.19429e-05	0.000484286	0.000252059	CXCL3/IL1B/NFKBIA/NLRP3/ZFP36	5
BP	GO:0002819	regulation of adaptive immune response	44668	168/18866	1.31906e-05	0.000490201	0.000255137	IL1B/IRF1/NFKBIZ/NLRP3	4
BP	GO:0007159	leukocyte cell-cell adhesion	44698	364/18866	1.32977e-05	0.000490201	0.000255137	EGR3/IL1B/IRF1/NFKBIZ/NLRP3	5
BP	GO:0030098	lymphocyte differentiation	44698	368/18866	1.40187e-05	0.000494311	0.000257277	EGR3/IL1B/IRF1/NFKBIZ/NLRP3	5
BP	GO:0071347	cellular response to interleukin-1	44668	183/18866	1.8472e-05	0.0006242	0.000324881	CCL20/CCL4L1/IL1B/NFKBIA	4
BP	GO:1903708	positive regulation of hemopoiesis	44668	204/18866	2.82921e-05	0.000917795	0.000477689	EGR3/IL1B/NFKBIZ/NLRP3	4
BP	GO:0070555	response to interleukin-1	44668	211/18866	3.22863e-05	0.000983609	0.000511944	CCL20/CCL4L1/IL1B/NFKBIA	4
BP	GO:0022407	regulation of cell-cell adhesion	44698	439/18866	3.27465e-05	0.000983609	0.000511944	EGR3/IL1B/IRF1/NFKBIZ/NLRP3	5
BP	GO:0050870	positive regulation of T cell activation	44668	214/18866	3.41191e-05	0.000988235	0.000514352	EGR3/IL1B/NFKBIZ/NLRP3	4
BP	GO:0097529	myeloid leukocyte migration	44668	222/18866	3.93798e-05	0.00110128	0.000573186	CCL20/CCL4L1/CXCL3/IL1B	4
BP	GO:2000318	positive regulation of T-helper 17 type immune response	44609	11/18866	4.18333e-05	0.00113089	0.000588603	NFKBIZ/NLRP3	2
BP	GO:0030595	leukocyte chemotaxis	44668	232/18866	4.67647e-05	0.00122342	0.000636762	CCL20/CCL4L1/CXCL3/IL1B	4
BP	GO:1903039	positive regulation of leukocyte cell-cell adhesion	44668	235/18866	4.91655e-05	0.00124604	0.000648532	EGR3/IL1B/NFKBIZ/NLRP3	4
BP	GO:0042110	T cell activation	44698	483/18866	5.1667e-05	0.00126975	0.000660876	EGR3/IL1B/IRF1/NFKBIZ/NLRP3	5
BP	GO:0033089	positive regulation of T cell differentiation in thymus	44609	13/18866	5.92644e-05	0.00141363	0.00073576	EGR3/IL1B	2
BP	GO:0070098	chemokine-mediated signaling pathway	44637	88/18866	6.36034e-05	0.00147378	0.000767066	CCL20/CCL4L1/CXCL3	3
BP	GO:0046634	regulation of alpha-beta T cell activation	44637	97/18866	8.50294e-05	0.00181471	0.000944509	IRF1/NFKBIZ/NLRP3	3
BP	GO:1990868	response to chemokine	44637	97/18866	8.50294e-05	0.00181471	0.000944509	CCL20/CCL4L1/CXCL3	3
BP	GO:1990869	cellular response to chemokine	44637	97/18866	8.50294e-05	0.00181471	0.000944509	CCL20/CCL4L1/CXCL3	3
BP	GO:0022409	positive regulation of cell-cell adhesion	44668	279/18866	9.57142e-05	0.00199036	0.00103594	EGR3/IL1B/NFKBIZ/NLRP3	4
BP	GO:0002824	positive regulation of adaptive immune response based on somatic recombination of immune receptors built from immunoglobulin superfamily domains	44637	105/18866	0.000107628	0.00218217	0.00113576	IL1B/NFKBIZ/NLRP3	3
BP	GO:0046632	alpha-beta T cell differentiation	44637	106/18866	0.000110702	0.00218973	0.0011397	IRF1/NFKBIZ/NLRP3	3
BP	GO:0071356	cellular response to tumor necrosis factor	44668	297/18866	0.000121848	0.00233052	0.00121298	CCL20/CCL4L1/NFKBIA/ZFP36	4
BP	GO:0002821	positive regulation of adaptive immune response	44637	110/18866	0.000123566	0.00233052	0.00121298	IL1B/NFKBIZ/NLRP3	3
BP	GO:2000319	regulation of T-helper 17 cell differentiation	44609	19/18866	0.000129513	0.00238717	0.00124246	NFKBIZ/NLRP3	2
BP	GO:0002726	positive regulation of T cell cytokine production	44609	20/18866	0.000143827	0.00259209	0.00134912	IL1B/NLRP3	2
BP	GO:1901222	regulation of NIK/NF-kappaB signaling	44637	119/18866	0.000155989	0.00275016	0.00143139	IL1B/NFKBIA/NLRP3	3
BP	GO:0034612	response to tumor necrosis factor	44668	320/18866	0.000162362	0.00280162	0.00145817	CCL20/CCL4L1/NFKBIA/ZFP36	4
BP	GO:0045624	positive regulation of T-helper cell differentiation	44609	22/18866	0.000174679	0.00289111	0.00150475	NFKBIZ/NLRP3	2
BP	GO:2000316	regulation of T-helper 17 type immune response	44609	22/18866	0.000174679	0.00289111	0.00150475	NFKBIZ/NLRP3	2
BP	GO:0035743	CD4-positive, alpha-beta T cell cytokine production	44609	23/18866	0.000191213	0.00310148	0.00161424	IL1B/NLRP3	2
BP	GO:0051251	positive regulation of lymphocyte activation	44668	357/18866	0.00024688	0.00392587	0.00204332	EGR3/IL1B/NFKBIZ/NLRP3	4
BP	GO:0033081	regulation of T cell differentiation in thymus	44609	27/18866	0.000264718	0.00405069	0.00210828	EGR3/IL1B	2
BP	GO:0072539	T-helper 17 cell differentiation	44609	27/18866	0.000264718	0.00405069	0.00210828	NFKBIZ/NLRP3	2
BP	GO:0046631	alpha-beta T cell activation	44637	146/18866	0.000285122	0.00428211	0.00222873	IRF1/NFKBIZ/NLRP3	3
BP	GO:0002822	regulation of adaptive immune response based on somatic recombination of immune receptors built from immunoglobulin superfamily domains	44637	153/18866	0.000327164	0.00474361	0.00246893	IL1B/NFKBIZ/NLRP3	3
BP	GO:0043372	positive regulation of CD4-positive, alpha-beta T cell differentiation	44609	30/18866	0.000327549	0.00474361	0.00246893	NFKBIZ/NLRP3	2
BP	GO:0072538	T-helper 17 type immune response	44609	31/18866	0.000349953	0.00494189	0.00257213	NFKBIZ/NLRP3	2
BP	GO:0050729	positive regulation of inflammatory response	44637	158/18866	0.000359521	0.00494189	0.00257213	IL1B/NFKBIA/NFKBIZ	3
BP	GO:1903707	negative regulation of hemopoiesis	44637	158/18866	0.000359521	0.00494189	0.00257213	IRF1/NFKBIA/ZFP36	3
BP	GO:0002724	regulation of T cell cytokine production	44609	32/18866	0.000373085	0.00504287	0.00262469	IL1B/NLRP3	2
BP	GO:0002696	positive regulation of leukocyte activation	44668	406/18866	0.000402695	0.00535386	0.00278655	EGR3/IL1B/NFKBIZ/NLRP3	4
BP	GO:0050867	positive regulation of cell activation	44668	421/18866	0.000461963	0.00597358	0.0031091	EGR3/IL1B/NFKBIZ/NLRP3	4
BP	GO:0045622	regulation of T-helper cell differentiation	44609	36/18866	0.000472875	0.00597358	0.0031091	NFKBIZ/NLRP3	2
BP	GO:2000516	positive regulation of CD4-positive, alpha-beta T cell activation	44609	36/18866	0.000472875	0.00597358	0.0031091	NFKBIZ/NLRP3	2
BP	GO:0050727	regulation of inflammatory response	44668	425/18866	0.00047877	0.00597358	0.0031091	IL1B/NFKBIA/NFKBIZ/NLRP3	4
BP	GO:0045785	positive regulation of cell adhesion	44668	428/18866	0.00049166	0.00604146	0.00314443	EGR3/IL1B/NFKBIZ/NLRP3	4
BP	GO:0071346	cellular response to interferon-gamma	44637	182/18866	0.000543573	0.00657966	0.00342455	CCL20/CCL4L1/IRF1	3
BP	GO:0038061	NIK/NF-kappaB signaling	44637	184/18866	0.000561166	0.00669273	0.0034834	IL1B/NFKBIA/NLRP3	3
BP	GO:0002369	T cell cytokine production	44609	43/18866	0.000675279	0.00793698	0.004131	IL1B/NLRP3	2
BP	GO:0034341	response to interferon-gamma	44637	202/18866	0.00073616	0.00852894	0.0044391	CCL20/CCL4L1/IRF1	3
BP	GO:0046638	positive regulation of alpha-beta T cell differentiation	44609	47/18866	0.00080668	0.00915312	0.00476397	NFKBIZ/NLRP3	2
BP	GO:0009612	response to mechanical stimulus	44637	209/18866	0.000812607	0.00915312	0.00476397	IL1B/IRF1/NFKBIA	3
BP	GO:0043370	regulation of CD4-positive, alpha-beta T cell differentiation	44609	48/18866	0.000841307	0.00934658	0.00486466	NFKBIZ/NLRP3	2
BP	GO:0002673	regulation of acute inflammatory response	44609	49/18866	0.000876643	0.00947944	0.00493381	IL1B/NLRP3	2
BP	GO:0032663	regulation of interleukin-2 production	44609	49/18866	0.000876643	0.00947944	0.00493381	IL1B/ZFP36	2
BP	GO:0002711	positive regulation of T cell mediated immunity	44609	50/18866	0.000912687	0.00973933	0.00506908	IL1B/NLRP3	2
BP	GO:0050670	regulation of lymphocyte proliferation	44637	219/18866	0.000930338	0.00979875	0.00510001	AHR/IL1B/IRF1	3
BP	GO:0048255	mRNA stabilization	44609	51/18866	0.000949436	0.00980503	0.00510328	TENT5C/ZFP36	2
BP	GO:0032944	regulation of mononuclear cell proliferation	44637	221/18866	0.000955114	0.00980503	0.00510328	AHR/IL1B/IRF1	3
BP	GO:0002699	positive regulation of immune effector process	44637	223/18866	0.000980307	0.00988109	0.00514286	IL1B/NFKBIZ/NLRP3	3
BP	GO:0038066	p38MAPK cascade	44609	52/18866	0.000986891	0.00988109	0.00514286	IL1B/ZFP36	2
BP	GO:0032623	interleukin-2 production	44609	54/18866	0.00106391	0.0105223	0.00547661	IL1B/ZFP36	2
BP	GO:0002720	positive regulation of cytokine production involved in immune response	44609	55/18866	0.00110347	0.0107821	0.00561183	IL1B/NLRP3	2
BP	GO:0070663	regulation of leukocyte proliferation	44637	240/18866	0.00121167	0.0115649	0.00601923	AHR/IL1B/IRF1	3
BP	GO:0043489	RNA stabilization	44609	58/18866	0.00122636	0.0115649	0.00601923	TENT5C/ZFP36	2
BP	GO:1902373	negative regulation of mRNA catabolic process	44609	58/18866	0.00122636	0.0115649	0.00601923	TENT5C/ZFP36	2
BP	GO:0031663	lipopolysaccharide-mediated signaling pathway	44609	59/18866	0.00126872	0.0118268	0.00615556	IL1B/NFKBIA	2
BP	GO:0042093	T-helper cell differentiation	44609	60/18866	0.00131177	0.0120892	0.00629212	NFKBIZ/NLRP3	2
BP	GO:0002294	CD4-positive, alpha-beta T cell differentiation involved in immune response	44609	62/18866	0.00139997	0.0126019	0.00655898	NFKBIZ/NLRP3	2
BP	GO:0002287	alpha-beta T cell activation involved in immune response	44609	63/18866	0.0014451	0.0126019	0.00655898	NFKBIZ/NLRP3	2
BP	GO:0002293	alpha-beta T cell differentiation involved in immune response	44609	63/18866	0.0014451	0.0126019	0.00655898	NFKBIZ/NLRP3	2
BP	GO:0046635	positive regulation of alpha-beta T cell activation	44609	63/18866	0.0014451	0.0126019	0.00655898	NFKBIZ/NLRP3	2
BP	GO:2000514	regulation of CD4-positive, alpha-beta T cell activation	44609	63/18866	0.0014451	0.0126019	0.00655898	NFKBIZ/NLRP3	2
BP	GO:0046637	regulation of alpha-beta T cell differentiation	44609	64/18866	0.00149093	0.012733	0.0066272	NFKBIZ/NLRP3	2
BP	GO:0051607	defense response to virus	44637	258/18866	0.00149153	0.012733	0.0066272	IL1B/IRF1/NLRP3	3
BP	GO:0048247	lymphocyte chemotaxis	44609	65/18866	0.00153745	0.0129882	0.00676004	CCL20/CCL4L1	2
BP	GO:0002548	monocyte chemotaxis	44609	67/18866	0.00163255	0.0136494	0.00710419	CCL20/CCL4L1	2
BP	GO:1902369	negative regulation of RNA catabolic process	44609	68/18866	0.00168113	0.0139122	0.00724094	TENT5C/ZFP36	2
BP	GO:0032370	positive regulation of lipid transport	44609	70/18866	0.00178034	0.0145844	0.00759084	IL1B/NFKBIA	2
BP	GO:0002292	T cell differentiation involved in immune response	44609	71/18866	0.00183098	0.0148492	0.00772866	NFKBIZ/NLRP3	2
BP	GO:0002709	regulation of T cell mediated immunity	44609	73/18866	0.0019343	0.0154508	0.00804175	IL1B/NLRP3	2
BP	GO:0046651	lymphocyte proliferation	44637	283/18866	0.00194326	0.0154508	0.00804175	AHR/IL1B/IRF1	3
BP	GO:0032943	mononuclear cell proliferation	44637	286/18866	0.00200259	0.0157679	0.00820682	AHR/IL1B/IRF1	3
BP	GO:0033077	T cell differentiation in thymus	44609	76/18866	0.00209437	0.016332	0.00850042	EGR3/IL1B	2
BP	GO:0043367	CD4-positive, alpha-beta T cell differentiation	44609	78/18866	0.00220447	0.0168973	0.00879462	NFKBIZ/NLRP3	2
BP	GO:0051348	negative regulation of transferase activity	44637	296/18866	0.00220852	0.0168973	0.00879462	IL1B/ITPRIP/ZFP36	3
BP	GO:0071260	cellular response to mechanical stimulus	44609	79/18866	0.00226053	0.0171335	0.00891758	IL1B/IRF1	2
BP	GO:0019915	lipid storage	44609	81/18866	0.00237467	0.017832	0.00928113	IL1B/NFKBIA	2
BP	GO:0070372	regulation of ERK1 and ERK2 cascade	44637	306/18866	0.00242725	0.0180596	0.00939959	CCL20/CCL4L1/IL1B	3
BP	GO:0002718	regulation of cytokine production involved in immune response	44609	83/18866	0.0024915	0.0183692	0.00956069	IL1B/NLRP3	2
BP	GO:0070661	leukocyte proliferation	44637	313/18866	0.00258812	0.0189096	0.00984198	AHR/IL1B/IRF1	3
BP	GO:1903312	negative regulation of mRNA metabolic process	44609	88/18866	0.00279526	0.0202407	0.0105348	TENT5C/ZFP36	2
BP	GO:0009895	negative regulation of catabolic process	44637	323/18866	0.00282923	0.0203053	0.0105684	IL1B/TENT5C/ZFP36	3
BP	GO:0070371	ERK1 and ERK2 cascade	44637	325/18866	0.00287906	0.0204817	0.0106602	CCL20/CCL4L1/IL1B	3
BP	GO:0032088	negative regulation of NF-kappaB transcription factor activity	44609	93/18866	0.00311561	0.0219718	0.0114358	NFKBIA/NLRP3	2
BP	GO:1905954	positive regulation of lipid localization	44609	94/18866	0.00318165	0.0222441	0.0115775	IL1B/NFKBIA	2
BP	GO:0045638	negative regulation of myeloid cell differentiation	44609	95/18866	0.00324836	0.0225164	0.0117192	NFKBIA/ZFP36	2
BP	GO:0035710	CD4-positive, alpha-beta T cell activation	44609	97/18866	0.00338373	0.0230606	0.0120024	NFKBIZ/NLRP3	2
BP	GO:0071674	mononuclear cell migration	44609	97/18866	0.00338373	0.0230606	0.0120024	CCL20/CCL4L1	2
BP	GO:0009615	response to virus	44637	349/18866	0.00352	0.0237894	0.0123818	IL1B/IRF1/NLRP3	3
BP	GO:0002702	positive regulation of production of molecular mediator of immune response	44609	100/18866	0.00359169	0.0240732	0.0125295	IL1B/NLRP3	2
BP	GO:0070498	interleukin-1-mediated signaling pathway	44609	103/18866	0.00380551	0.0252973	0.0131666	IL1B/NFKBIA	2
BP	GO:0002367	cytokine production involved in immune response	44609	104/18866	0.00387807	0.0253638	0.0132012	IL1B/NLRP3	2
BP	GO:0002456	T cell mediated immunity	44609	104/18866	0.00387807	0.0253638	0.0132012	IL1B/NLRP3	2
BP	GO:0002708	positive regulation of lymphocyte mediated immunity	44609	106/18866	0.00402514	0.0259079	0.0134844	IL1B/NLRP3	2
BP	GO:0032611	interleukin-1 beta production	44609	106/18866	0.00402514	0.0259079	0.0134844	IL1B/NLRP3	2
BP	GO:2001237	negative regulation of extrinsic apoptotic signaling pathway	44609	107/18866	0.00409964	0.0261796	0.0136258	IL1B/ITPRIP	2
BP	GO:0002460	adaptive immune response based on somatic recombination of immune receptors built from immunoglobulin superfamily domains	44637	370/18866	0.00414763	0.0262791	0.0136776	IL1B/NFKBIZ/NLRP3	3
BP	GO:0002286	T cell activation involved in immune response	44609	109/18866	0.00425057	0.0267226	0.0139084	NFKBIZ/NLRP3	2
BP	GO:0002526	acute inflammatory response	44609	111/18866	0.00440406	0.0274746	0.0142998	IL1B/NLRP3	2
BP	GO:0031349	positive regulation of defense response	44637	385/18866	0.00463535	0.0286967	0.0149359	IL1B/NFKBIA/NFKBIZ	3
BP	GO:0072676	lymphocyte migration	44609	117/18866	0.00487983	0.0299814	0.0156045	CCL20/CCL4L1	2
BP	GO:0032612	interleukin-1 production	44609	121/18866	0.00520965	0.0317671	0.016534	IL1B/NLRP3	2
BP	GO:0046683	response to organophosphorus	44609	134/18866	0.00635061	0.0384354	0.0200047	AHR/IL1B	2
BP	GO:0032368	regulation of lipid transport	44609	135/18866	0.0064427	0.0387039	0.0201444	IL1B/NFKBIA	2
BP	GO:0002705	positive regulation of leukocyte mediated immunity	44609	138/18866	0.00672266	0.0400888	0.0208652	IL1B/NLRP3	2
BP	GO:0001819	positive regulation of cytokine production	44637	447/18866	0.00701586	0.0415319	0.0216163	IL1B/IRF1/NLRP3	3
BP	GO:0002700	regulation of production of molecular mediator of immune response	44609	144/18866	0.007299	0.0428948	0.0223257	IL1B/NLRP3	2
BP	GO:0051090	regulation of DNA-binding transcription factor activity	44637	455/18866	0.00736727	0.0429846	0.0223724	IL1B/NFKBIA/NLRP3	3
BP	GO:0044344	cellular response to fibroblast growth factor stimulus	44609	146/18866	0.00749595	0.043423	0.0226006	EGR3/ZFP36	2
BP	GO:0002683	negative regulation of immune system process	44637	463/18866	0.00772908	0.0444559	0.0231382	IRF1/NFKBIA/ZFP36	3
BP	GO:0014074	response to purine-containing compound	44609	149/18866	0.00779589	0.0445244	0.0231739	AHR/IL1B	2
BP	GO:0002697	regulation of immune effector process	44637	470/18866	0.00805426	0.0456256	0.023747	IL1B/NFKBIZ/NLRP3	3
BP	GO:0002224	toll-like receptor signaling pathway	44609	152/18866	0.00810122	0.0456256	0.023747	IRF1/NFKBIA	2
BP	GO:0071774	response to fibroblast growth factor	44609	153/18866	0.00820419	0.0458869	0.023883	EGR3/ZFP36	2
BP	GO:0002706	regulation of lymphocyte mediated immunity	44609	154/18866	0.00830775	0.0461478	0.0240188	IL1B/NLRP3	2
BP	GO:0051092	positive regulation of NF-kappaB transcription factor activity	44609	159/18866	0.00883444	0.0482121	0.0250932	IL1B/NLRP3	2
BP	GO:0001660	fever generation	44578	10/18866	0.0089766	0.0482121	0.0250932	IL1B	1
BP	GO:0032308	positive regulation of prostaglandin secretion	44578	10/18866	0.0089766	0.0482121	0.0250932	IL1B	1
BP	GO:0033083	regulation of immature T cell proliferation	44578	10/18866	0.0089766	0.0482121	0.0250932	IL1B	1
BP	GO:0045647	negative regulation of erythrocyte differentiation	44578	10/18866	0.0089766	0.0482121	0.0250932	ZFP36	1
BP	GO:2001236	regulation of extrinsic apoptotic signaling pathway	44609	162/18866	0.00915752	0.0488602	0.0254305	IL1B/ITPRIP	2
BP	GO:0042129	regulation of T cell proliferation	44609	167/18866	0.00970768	0.0491082	0.0255596	IL1B/IRF1	2
BP	GO:0031652	positive regulation of heat generation	44578	11/18866	0.00987008	0.0491082	0.0255596	IL1B	1
BP	GO:0032306	regulation of prostaglandin secretion	44578	11/18866	0.00987008	0.0491082	0.0255596	IL1B	1
BP	GO:0032754	positive regulation of interleukin-5 production	44578	11/18866	0.00987008	0.0491082	0.0255596	NLRP3	1
BP	GO:0033079	immature T cell proliferation	44578	11/18866	0.00987008	0.0491082	0.0255596	IL1B	1
BP	GO:0045628	regulation of T-helper 2 cell differentiation	44578	11/18866	0.00987008	0.0491082	0.0255596	NLRP3	1
BP	GO:0046643	regulation of gamma-delta T cell activation	44578	11/18866	0.00987008	0.0491082	0.0255596	EGR3	1
BP	GO:0070417	cellular response to cold	44578	11/18866	0.00987008	0.0491082	0.0255596	NFKBIA	1
BP	GO:1904321	response to forskolin	44578	11/18866	0.00987008	0.0491082	0.0255596	AHR	1
BP	GO:1904322	cellular response to forskolin	44578	11/18866	0.00987008	0.0491082	0.0255596	AHR	1
BP	GO:2000551	regulation of T-helper 2 cell cytokine production	44578	11/18866	0.00987008	0.0491082	0.0255596	NLRP3	1
BP	GO:0030856	regulation of epithelial cell differentiation	44609	171/18866	0.0101583	0.0499293	0.025987	IL1B/ZFP36	2
BP	GO:1905952	regulation of lipid localization	44609	171/18866	0.0101583	0.0499293	0.025987	IL1B/NFKBIA	2
MF	GO:0008009	chemokine activity	44637	49/18352	1.18475e-05	0.0007227	0.00033672	CCL20/CCL4L1/CXCL3	3
MF	GO:0042379	chemokine receptor binding	44637	70/18352	3.47798e-05	0.00106078	0.000494239	CCL20/CCL4L1/CXCL3	3
MF	GO:0005125	cytokine activity	44668	235/18352	5.47132e-05	0.0011125	0.000518335	CCL20/CCL4L1/CXCL3/IL1B	4
MF	GO:0005126	cytokine receptor binding	44668	271/18352	9.51203e-05	0.00145058	0.000675855	CCL20/CCL4L1/CXCL3/IL1B	4
MF	GO:0048020	CCR chemokine receptor binding	44609	47/18352	0.000851932	0.00801657	0.00373507	CCL20/CCL4L1	2
MF	GO:0048018	receptor ligand activity	44668	487/18352	0.000885526	0.00801657	0.00373507	CCL20/CCL4L1/CXCL3/IL1B	4
MF	GO:0030546	signaling receptor activator activity	44668	492/18352	0.000919935	0.00801657	0.00373507	CCL20/CCL4L1/CXCL3/IL1B	4
MF	GO:0001664	G protein-coupled receptor binding	44637	293/18352	0.00232025	0.0176919	0.00824299	CCL20/CCL4L1/CXCL3	3
MF	GO:0031072	heat shock protein binding	44609	127/18352	0.00603711	0.0402713	0.0187631	AHR/ZFP36	2
MF	GO:0016779	nucleotidyltransferase activity	44609	133/18352	0.00660184	0.0402713	0.0187631	TENT5C/YRDC	2
