# Supplementary material for: Investigating the change in gene expression profile of blood mononuclear cells post-laparoscopic sleeve gastrectomy in Chinese obese patients
Source: Front Endocrinol (Lausanne). 2023 Mar 14;14:1049484. doi: 10.3389/fendo.2023.1049484 (PMC10043499; doi:10.3389/fendo.2023.1049484)
Supplement: Supplementary Table 6 — The enriched pathways from the Kyoto Encyclopedia of Genes and Genomes pathway (KEGG) analysis. [file Table_6.xlsx]

## Sheet: Sheet1
ID	Description	GeneRatio	BgRatio	pvalue	p.adjust	qvalue	geneID	Count
hsa04064	NF-kappa B signaling pathway	44695	104/8108	5.75777e-07	2.13979e-05	1.31635e-05	388372/9560/2921/3553/4792	5
hsa04625	C-type lectin receptor signaling pathway	44695	104/8108	5.75777e-07	2.13979e-05	1.31635e-05	1960/3553/3659/4792/114548	5
hsa04668	TNF signaling pathway	44695	112/8108	8.33686e-07	2.13979e-05	1.31635e-05	6364/2921/3553/3659/4792	5
hsa04623	Cytosolic DNA-sensing pathway	44665	63/8108	3.1258e-06	6.01717e-05	3.70161e-05	388372/9560/3553/4792	4
hsa04062	Chemokine signaling pathway	44695	192/8108	1.18954e-05	0.000183189	0.000112693	6364/388372/9560/2921/4792	5
hsa04657	IL-17 signaling pathway	44665	94/8108	1.55178e-05	0.000199146	0.000122509	6364/2921/3553/4792	4
hsa04061	Viral protein interaction with cytokine and cytokine receptor	44665	100/8108	1.98352e-05	0.000218187	0.000134223	6364/388372/9560/2921	4
hsa04620	Toll-like receptor signaling pathway	44665	104/8108	2.3167e-05	0.000222982	0.000137173	388372/9560/3553/4792	4
hsa04060	Cytokine-cytokine receptor interaction	44695	295/8108	9.41403e-05	0.000805422	0.000495475	6364/388372/9560/2921/3553	5
hsa05134	Legionellosis	44634	57/8108	0.000113512	0.000874046	0.000537691	2921/3553/4792	3
hsa04621	NOD-like receptor signaling pathway	44665	185/8108	0.000219558	0.0015369	0.000945464	2921/3553/4792/114548	4
hsa05133	Pertussis	44634	76/8108	0.000267489	0.00171639	0.00105588	3553/3659/114548	3
hsa05417	Lipid and atherosclerosis	44665	215/8108	0.000390466	0.00231276	0.00142275	2921/3553/4792/114548	4
hsa05163	Human cytomegalovirus infection	44665	225/8108	0.000464257	0.002491	0.0015324	388372/9560/3553/4792	4
hsa05323	Rheumatoid arthritis	44634	93/8108	0.000485259	0.002491	0.0015324	6364/2921/3553	3
hsa04659	Th17 cell differentiation	44634	107/8108	0.000731697	0.00352129	0.00216621	196/3553/4792	3
hsa05135	Yersinia infection	44634	137/8108	0.00149876	0.00678849	0.0041761	3553/4792/114548	3
hsa05164	Influenza A	44634	172/8108	0.00287452	0.0122965	0.00756451	3553/4792/114548	3
hsa05167	Kaposi sarcoma-associated herpesvirus infection	44634	194/8108	0.00404084	0.0162441	0.00999295	2921/4792/7538	3
hsa05130	Pathogenic Escherichia coli infection	44634	197/8108	0.00421924	0.0162441	0.00999295	3553/4792/114548	3
hsa05120	Epithelial cell signaling in Helicobacter pylori infection	44606	70/8108	0.00625296	0.0229275	0.0141044	2921/4792	2
hsa05171	Coronavirus disease - COVID-19	44634	232/8108	0.00666401	0.023324	0.0143483	3553/4792/114548	3
hsa05140	Leishmaniasis	44606	77/8108	0.00752399	0.0249597	0.0153546	3553/4792	2
hsa05131	Shigellosis	44634	247/8108	0.00792554	0.0249597	0.0153546	3553/4792/114548	3
hsa05132	Salmonella infection	44634	249/8108	0.00810379	0.0249597	0.0153546	3553/4792/114548	3
hsa05142	Chagas disease	44606	102/8108	0.0129234	0.0368556	0.0226726	3553/4792	2
hsa05146	Amoebiasis	44606	102/8108	0.0129234	0.0368556	0.0226726	2921/3553	2
