# Supplementary material for: Investigating the change in gene expression profile of blood mononuclear cells post-laparoscopic sleeve gastrectomy in Chinese obese patients
Source: Front Endocrinol (Lausanne). 2023 Mar 14;14:1049484. doi: 10.3389/fendo.2023.1049484 (PMC10043499; doi:10.3389/fendo.2023.1049484)
Supplement: Supplementary Table 8 — The enriched KEGG pathways related to NFKBIA from the single-gene Gene set enrichment analysis (GSEA). [file Table_8.xlsx]

## Sheet: Sheet1
ID	Description	setSize	enrichmentScore	NES	pvalue	p.adjust	qvalues	rank	leading_edge	core_enrichment
hsa04668	TNF signaling pathway	111	0.455834	2.54054	1e-10	1.62e-08	1.1e-08	2391	tags=40%, list=12%, signal=35%	4792/7128/2920/602/3553/6364/3569/3383/3976/1326/7412/9021/1051/5295/2919/2921/5743/3659/1906/6352/5970/5606/1435/1437/7185/23118/355/9530/4790/6372/1147/3726/84699/5609/8809/6347/5290/1388/3456/4217/7124/64127/8837/6376
hsa05168	Herpes simplex virus 1 infection	480	-0.473392	-2.04833	1e-10	1.62e-08	1.1e-08	3366	tags=40%, list=17%, signal=34%	84914/55769/79818/57786/84874/163131/57573/10838/163051/92595/5499/146542/340385/7633/7757/7770/146198/148198/100129543/57547/26149/9641/6940/125919/7581/55786/10795/92283/5452/155054/7733/158431/7571/51385/7553/7691/65251/836/641339/285267/342909/55552/81856/90576/90321/90333/317/7710/388567/79724/148103/30832/121274/163255/284406/353088/253639/84765/54106/7248/284349/7743/65243/7625/284306/7772…
hsa04625	C-type lectin receptor signaling pathway	103	0.448915	2.39211	1.36438e-09	1.35163e-07	9.17773e-08	1578	tags=28%, list=8%, signal=26%	4792/114548/602/3553/1960/3569/1263/9261/5295/8915/5743/3659/1540/5970/4791/26253/5971/3558/1959/4790/5894/1147/5533/5535/5534/4893/51561/5290/3592
hsa05323	Rheumatoid arthritis	90	0.472412	2.48926	1.73296e-09	1.35163e-07	9.17773e-08	3031	tags=40%, list=16%, signal=34%	2920/6349/3553/3576/6364/3569/3383/527/3552/2919/2921/1493/3458/6352/1435/1437/245973/6372/940/7040/6347/51561/941/533/3126/7010/7124/2321/3119/4050/3725/3109/414062/3111/7422/7043
hsa05321	Inflammatory bowel disease	65	0.525504	2.60854	2.08585e-09	1.35163e-07	9.17773e-08	3646	tags=49%, list=19%, signal=40%	3553/3569/3552/3458/5970/6095/3558/2625/4094/4790/8809/7040/6775/51561/3592/50615/59067/3126/7124/64127/3119/3725/3109/3111/3460/6774/7043/3561/3122/3593/3459/3596
hsa04061	Viral protein interaction with cytokine and cytokine receptor	96	0.44591	2.377	8.19811e-09	4.10866e-07	2.78983e-07	3319	tags=41%, list=17%, signal=34%	2920/6349/388372/6363/51554/3576/6364/3569/7852/2919/2921/6352/1435/1233/3558/8795/27178/6372/6351/8809/6347/6846/29949/3559/1230/6354/1236/7124/6375/6355/58985/6376/6357/414062/3561/3587/8794/3572/2826
hsa04064	NF-kappa B signaling pathway	104	0.43103	2.33604	8.87673e-09	4.10866e-07	2.78983e-07	1242	tags=27%, list=6%, signal=25%	4792/7128/2920/388372/597/6363/7189/3553/3576/3383/4616/148022/7412/2919/8915/2921/5743/1540/5970/4791/5328/5971/7185/23118/4790/1147/6351/5588
hsa01200	Carbon metabolism	111	-0.507542	-2.01773	1.49235e-08	6.044e-07	4.10395e-07	4248	tags=46%, list=22%, signal=36%	2821/5160/3101/5223/8801/48/5095/84532/25796/4200/1737/5096/5315/847/7167/8803/2023/26227/5723/283871/26007/1431/51/84693/6391/4329/4191/84706/35/4594/29968/5162/9563/128/3417/4190/55902/26275/5634/1892/8310/8802/2806/5211/6120/4199/6472/38/2271/2098/414328
hsa05417	Lipid and atherosclerosis	210	0.317424	1.88965	3.15033e-08	1.06091e-06	7.20374e-07	1578	tags=20%, list=8%, signal=18%	4792/2920/6349/114548/7189/3553/6648/3576/3569/3383/148022/7412/5295/2919/2921/6352/5970/3949/4780/5606/10010/19/23118/9619/3309/355/8795/4790/9451/1147/5533/5535/1649/5534/4973/5609/4893/6347/5290/54205/3592
hsa03013	RNA transport	158	-0.466956	-1.91545	3.27443e-08	1.06091e-06	7.20374e-07	3235	tags=37%, list=17%, signal=31%	10557/23165/10460/22985/84321/79760/10775/9470/51808/50628/1207/10940/9513/23511/22916/80145/9688/65110/9669/2733/7514/10248/8487/51095/79228/23636/26019/23435/8893/57510/10419/51367/7175/65109/55706/8086/57187/8021/25929/10799/55520/11097/79023/60528/81929/54913/138716/57122/1967/79902/8894/10762/8890/10073/1965/8662/348995/84305/79833
hsa00280	Valine, leucine and isoleucine degradation	47	-0.614492	-2.13476	1.22467e-07	3.60722e-06	2.44935e-06	3758	tags=64%, list=19%, signal=52%	223/197322/5095/10449/5096/56922/593/65985/84693/4329/3032/35/4594/3028/219/27034/30/3033/26275/224/1629/64087/587/1892/3712/36/3155/34/38/18
hsa00970	Aminoacyl-tRNA biosynthesis	42	-0.638543	-2.18709	1.43852e-07	3.884e-06	2.63728e-06	4162	tags=64%, list=22%, signal=51%	51091/51067/79731/283459/57505/3035/4141/6301/55278/4677/55699/1615/123263/5188/124454/5859/10056/51520/3376/23438/80222/2058/5917/16/55157/2193/25973
hsa04657	IL-17 signaling pathway	90	0.423872	2.23348	2.54519e-07	6.33302e-06	4.3002e-06	1342	tags=27%, list=7%, signal=25%	4792/7128/2920/7189/3553/3576/6364/3569/5597/1051/2919/2921/5743/3458/5970/1440/1437/23118/3727/4790/6372/1147/9618/6347
hsa04714	Thermogenesis	214	-0.423207	-1.77294	2.73649e-07	6.33302e-06	4.3002e-06	5627	tags=49%, list=29%, signal=35%	6300/517/6389/112/84987/8110/7384/91942/1432/5593/9377/155/1337/6595/111/84335/4698/64223/55811/25915/4706/114/388753/518/27089/4705/23028/6197/788/6199/7249/137682/6597/5562/29796/4697/5563/4704/10476/5565/509/4715/126328/1329/90993/10891/1345/521/1352/4713/90639/4723/4718/6605/60/10632/1350/3991/4709/6391/539/71/9551/7388/4714/515/7248/4728/4711/9167/5567/4717/6601/498/5564/6196/6603/2475/10975…
hsa00640	Propanoate metabolism	34	-0.643658	-2.10671	6.92543e-07	1.49589e-05	1.01573e-05	4161	tags=71%, list=22%, signal=56%	3030/160287/3945/8801/5095/84532/5096/8803/593/51/84693/4329/35/4594/55862/55902/26275/1629/1892/8310/8802/23417/38/18
hsa04659	Th17 cell differentiation	106	0.375704	2.04988	7.59244e-07	1.53747e-05	1.04396e-05	3563	tags=37%, list=18%, signal=30%	4792/3553/3569/3091/4794/196/3458/5970/6095/3558/2625/4790/1147/5533/5535/5914/5534/5588/7040/51561/3559/50615/59067/3126/3556/3554/3119/3725/3320/3109/3111/3460/6774/3561/3572/3122/3459/5599/3326
hsa04660	T cell receptor signaling pathway	101	0.384876	2.03896	8.59391e-07	1.6379e-05	1.11215e-05	1518	tags=24%, list=8%, signal=22%	4792/1326/4794/5295/8915/1493/3937/3458/5970/1437/29851/3558/4790/5894/1147/5533/5535/940/5534/10125/5588/5609/4893/5290
hsa03410	Base excision repair	33	-0.653592	-2.13052	1.11141e-06	2.00053e-05	1.35838e-05	3870	tags=64%, list=20%, signal=51%	6996/56655/10039/5426/57804/143/5111/27343/4350/8930/142/7374/5425/7515/10714/5424/23583/4968/4913/328/27301
hsa01240	Biosynthesis of cofactors	151	-0.446698	-1.83018	1.35937e-06	2.27193e-05	1.54267e-05	4313	tags=44%, list=22%, signal=34%	2356/25902/2990/53630/51004/57026/4830/4144/1728/56474/2730/80308/133686/211/5315/11019/8566/1352/125061/7358/79001/2677/204/29922/51805/3145/29926/64802/4351/29968/7360/8564/10229/1719/219/7372/27430/51109/224/587/7390/1371/10201/124454/79717/10327/326625/1723/158/154807/9054/7389/200895/84274/5373/23498/2058/1355/6472/4522/5498/210/790/55163/80025/80347
hsa05167	Kaposi sarcoma-associated herpesvirus infection	189	0.301475	1.77569	1.40243e-06	2.27193e-05	1.54267e-05	1783	tags=21%, list=9%, signal=19%	4792/7538/2920/3576/3569/3383/148022/9261/2033/3091/5295/2919/2921/84557/5743/5970/1499/1437/1026/355/23533/1233/1387/4790/5894/9976/1147/285/5533/5535/5534/5609/4893/5290/54205/1230/643246/7098/637
hsa04380	Osteoclast differentiation	125	0.337954	1.91227	3.05923e-06	4.71996e-05	3.20491e-05	2300	tags=27%, list=12%, signal=24%	4792/2355/7189/3553/9021/3552/5295/3937/1540/3458/5970/4791/1435/5971/23118/3727/4790/1147/5533/3726/5535/5534/11024/5609/7040/9846/5290/2215/5468/3456/7124/8651/8061/3554
hsa05142	Chagas disease	102	0.357582	1.89196	5.17828e-06	7.56203e-05	5.13471e-05	3142	tags=35%, list=16%, signal=30%	4792/6349/7189/3553/3576/3569/148022/5295/2769/5515/2775/3458/6352/5970/355/2773/3558/4790/1147/7040/6347/5521/5290/3592/5520/3456/55844/7124/8837/23236/3725/414062/3460/7043/5519/3827
hsa03460	Fanconi anemia pathway	54	-0.556829	-1.98791	5.36811e-06	7.56203e-05	5.13471e-05	4943	tags=65%, list=26%, signal=48%	22909/57697/4292/51426/11201/7398/55215/2177/2178/7156/80233/672/116028/91442/2189/79728/83990/5395/29089/55120/2176/641/2067/80198/201254/5889/9894/6117/84464/2072/8940/6118/2188/80010/5429
hsa05235	PD-L1 expression and PD-1 checkpoint pathway in cancer	88	0.372696	1.96023	8.582e-06	0.000115857	7.86684e-05	1518	tags=24%, list=8%, signal=22%	4792/7189/148022/3091/4794/5295/3458/29126/5970/5606/4790/5894/1147/5533/5535/940/5534/10125/5588/4893/5290
hsa05134	Legionellosis	56	0.452034	2.1705	1.29877e-05	0.000168321	0.000114292	1578	tags=29%, list=8%, signal=26%	4792/2920/3553/3576/3569/5861/2919/2921/375/5970/4791/56681/4790/10767/54205/3592
hsa04940	Type I diabetes mellitus	41	0.506861	2.28041	2.19631e-05	0.000273694	0.000185842	3461	tags=46%, list=18%, signal=38%	3553/3552/3458/355/3558/940/2572/3592/941/3126/7124/3119/3109/3111/3002/3122/3593/3106/3105
hsa04062	Chemokine signaling pathway	187	0.279694	1.63571	2.60601e-05	0.000312721	0.000212342	2857	tags=26%, list=15%, signal=22%	4792/2920/6349/388372/6363/3576/6364/7852/2309/5295/2919/2921/6352/5970/9844/58191/2773/23533/1233/4790/5894/6372/1147/6351/4893/6347/6846/115/5290/1230/5590/6714/25759/6354/1236/6375/6093/54331/6355/6376/2784/5568/23236/6357/5566/57580/5881/414062
hsa04146	Peroxisome	81	-0.486377	-1.84223	3.06313e-05	0.000336968	0.000228805	5064	tags=56%, list=26%, signal=41%	5826/196743/1891/84188/215/5190/5191/10478/26061/55711/8540/5193/8504/6342/373156/847/10005/11001/23600/10654/4358/8800/25824/51/8799/390916/5052/84769/283927/5192/83594/5827/5195/11264/30/3417/8443/8310/5825/5194/23417/3155/5830/3295/10455
hsa00190	Oxidative phosphorylation	114	-0.446517	-1.78117	3.11138e-05	0.000336968	0.000228805	7053	tags=61%, list=36%, signal=39%	523/529/525/8992/4701/6392/1537/535/9296/4708/54539/55967/506/517/6389/7384/9377/1337/4698/4706/5464/90423/518/27089/4705/29796/4697/528/4704/10476/509/4715/126328/1329/1345/521/1352/4713/4723/4718/10632/1350/4709/6391/539/64077/9551/7388/4714/515/27068/4728/4711/9167/4717/498/10975/4707/4731/23545/522/4716/516/1340/1355/4720/1353/4702/4724
hsa04630	JAK-STAT signaling pathway	154	0.298504	1.74607	3.12007e-05	0.000336968	0.000228805	3338	tags=31%, list=17%, signal=25%	3569/5008/3976/4170/2033/9021/5295/3458/1440/1437/1026/3558/5292/1387/9180/5894/282618/8027/1270/6775/51561/29949/5290/3467/3559/3592/85480/50615/59067/3456/8651/8835/58985/1271/1441/4609/3578/3574/3460/6774/3561/894/3587/3601/3572/2690/3593
hsa03008	Ribosome biogenesis in eukaryotes	74	-0.488525	-1.82619	4.41432e-05	0.000461368	0.000313274	4371	tags=49%, list=23%, signal=38%	28987/4809/3692/10607/23195/54433/25996/10557/81691/1457/55781/10775/54552/10940/79631/9790/7514/10248/51077/65083/92856/1736/51367/55651/10199/10813/29102/10799/55127/55226/10885/54913/55813/138716/55131/55272
hsa00071	Fatty acid degradation	41	-0.564998	-1.92693	4.75287e-05	0.000481229	0.00032676	4234	tags=51%, list=22%, signal=40%	1632/3030/223/10449/51/3032/35/219/113612/128/30/3033/224/1892/8310/36/34/38/1376/10455/2639
hsa04610	Complement and coagulation cascades	84	0.363943	1.86588	5.52684e-05	0.000542635	0.000368456	4624	tags=44%, list=24%, signal=34%	5329/2152/1604/5328/2161/728/2165/2/3078/2159/629/3080/2155/81494/3053/2147/3426/2243/7448/5055/3827/710/722/2266/735/2244/730/7056/5104/1361/718/5340/5327/2158/731/2151/716
hsa04658	Th1 and Th2 cell differentiation	89	0.350049	1.84492	6.10286e-05	0.000581567	0.000394891	4283	tags=42%, list=22%, signal=33%	4792/4794/3458/5970/3558/864/2625/4094/4790/1147/5533/5535/5534/5588/6775/3559/3592/3126/3119/3725/3109/182/3111/84441/3460/3561/3122/3593/3459/5599/3596/7535/916/3516/6777/4773/3117
hsa05332	Graft-versus-host disease	39	0.482282	2.17449	0.00010688	0.000989403	0.000671817	3461	tags=44%, list=18%, signal=36%	3553/3569/3552/3458/355/3558/940/941/3126/7124/3119/3109/3111/3002/3122/3106/3105
hsa04350	TGF-beta signaling pathway	90	0.344081	1.81305	0.000191471	0.00172324	0.0011701	3065	tags=36%, list=16%, signal=30%	2033/5515/7057/3458/4092/392255/3398/57154/1387/4838/64388/6500/269/650/7050/7040/3397/10468/92/60436/657/3625/7124/6093/3626/6198/4609/90/7043/4091/5519/3399
hsa04620	Toll-like receptor signaling pathway	101	0.319322	1.69168	0.00020356	0.00178253	0.00121036	1799	tags=22%, list=9%, signal=20%	4792/6349/388372/7189/3553/3576/3569/148022/1326/5295/6352/5970/5606/23118/4790/1147/6351/5609/5290/3592/7098/941
hsa03420	Nucleotide excision repair	45	-0.531467	-1.83587	0.000212686	0.00181343	0.00123134	4112	tags=53%, list=21%, signal=42%	2074/8450/56655/404672/5426/2073/57804/5985/1642/2067/5111/1069/2068/8451/9978/6117/2967/2072/5982/5425/10714/5424/6118/7508
hsa00620	Pyruvate metabolism	45	-0.52598	-1.81692	0.00030003	0.00249256	0.00169248	4597	tags=47%, list=24%, signal=36%	97/160287/5160/3945/223/84532/4200/1737/5315/3029/4191/219/5162/128/4190/55902/224/10327/4199/38/2271
hsa03440	Homologous recombination	41	-0.52656	-1.79584	0.000316698	0.00256525	0.00174184	6874	tags=78%, list=36%, signal=50%	5888/25788/5932/7979/11073/5893/7517/4361/472/50511/9577/8438/7156/7516/672/79728/83990/57804/84142/641/80198/5889/6117/5892/10111/5425/10714/29086/5424/79184/8940/6118
hsa05152	Tuberculosis	175	0.255017	1.49879	0.000397046	0.00313763	0.00213049	2222	tags=21%, list=11%, signal=19%	7189/3553/3569/1263/8767/2033/527/3552/1051/8915/3458/5970/26253/3313/1387/4800/3656/4790/5894/5868/5533/5535/5534/7040/51561/54205/3592/9902/8877/637/2215/6714/533/3126/3456/7124/64127
hsa05164	Influenza A	164	0.259045	1.50793	0.000438096	0.0033796	0.00229479	2176	tags=20%, list=11%, signal=18%	4792/114548/3553/3576/3569/3383/148022/2033/9021/3552/5295/3458/6352/5970/355/1387/3337/8795/4790/5894/1147/64135/6347/5290/54205/3592/7098/637/5645/3126/3456/293/7124
hsa05133	Pertussis	75	0.345287	1.76232	0.000472301	0.00355873	0.00241642	1578	tags=20%, list=8%, signal=18%	114548/7189/3553/3576/3569/148022/3552/3659/5970/2773/4790/6372/51561/1073/3592
hsa01230	Biosynthesis of amino acids	71	-0.460383	-1.70496	0.000487467	0.00358953	0.00243733	7139	tags=54%, list=37%, signal=34%	2805/3419/586/113675/22934/2597/441531/65263/3421/2875/440/383/50/5831/4548/5223/4144/48/5832/5315/7167/435/2023/26227/5723/1431/84706/29968/27430/3417/5634/587/2806/5211/6120/162417/6472/29920
hsa03030	DNA replication	36	-0.540648	-1.78743	0.000539034	0.00386541	0.00262466	4474	tags=56%, list=23%, signal=43%	5558/4173/4176/4171/56655/5426/57804/5985/5111/23649/5557/4174/6117/4172/5982/5425/10714/5424/6118/10535
hsa05016	Huntington disease	286	-0.340196	-1.4482	0.000548793	0.00386541	0.00262466	6824	tags=47%, list=35%, signal=31%	5702/55081/4701/1173/1769/581/6392/7979/1537/1213/347688/56171/4708/27019/54539/7019/55967/1767/2891/506/5706/89953/8218/5685/517/6389/10126/112714/7384/9377/5430/5437/3831/1337/1175/7416/3708/4698/6908/1770/4706/2904/55102/10213/5694/5331/5684/6507/127602/518/27089/4705/5708/55567/2893/29796/4697/143471/1639/4704/4899/10476/509/160/4715/126328/2882/10121/1329/90993/10891/1345/4713/3798/4723/1038…
hsa00630	Glyoxylate and dicarboxylate metabolism	29	-0.564175	-1.79508	0.000590245	0.00406892	0.00276285	3720	tags=52%, list=19%, signal=42%	48/5095/84532/5096/847/125061/283871/1431/84693/4191/4594/4190/55902/6472/38
hsa00010	Glycolysis / Gluconeogenesis	61	-0.476997	-1.73212	0.000613611	0.0041146	0.00279387	4248	tags=39%, list=22%, signal=31%	2821/160287/5160/3101/3945/5223/223/84532/55276/1737/5315/7167/2023/221/9562/92579/219/5162/128/55902/224/10327/5211/26330
hsa04976	Bile secretion	85	0.315502	1.63851	0.00062227	0.0041146	0.00279387	3453	tags=31%, list=18%, signal=25%	3949/6555/79799/9971/483/366/6548/54657/1581/476/115/10864/570/9429/6343/478/3156/10599/8671/5568/7365/5566/8431/6580/3781/7363
hsa05415	Diabetic cardiomyopathy	182	-0.363518	-1.50746	0.000664966	0.00430898	0.00292585	6954	tags=49%, list=36%, signal=32%	487/2539/207/4701/6392/1537/177/4708/2597/54539/55967/1215/5296/506/3643/6300/517/6389/347411/7384/1432/9377/5579/1337/5880/5465/5728/7416/4698/948/4706/1536/5331/4313/518/27089/4705/5160/489/5501/5524/5972/29796/4697/7048/4704/10476/509/5499/4715/126328/1329/1345/4713/4723/4718/5332/1350/5165/4709/6391/539/6667/7388/4714/515/4728/4711/9167/5166/4717/498/5162/2475/10975/142/4707/4731/522/4716/516…
hsa05140	Leishmaniasis	75	0.337134	1.72071	0.000738322	0.00469052	0.00318492	3567	tags=37%, list=18%, signal=31%	4792/7189/3553/3552/5743/3458/5970/23118/4790/7040/3592/2215/3126/65108/7124/3119/3725/3109/4689/3111/3460/7043/653361/3122/3593/3459/1917/1915
hsa05330	Allograft rejection	37	0.449563	1.98985	0.000903482	0.00562939	0.00382242	4283	tags=51%, list=22%, signal=40%	3458/355/3558/940/3592/941/3126/7124/3119/3109/3111/3002/3122/3593/3106/3105/102723407/3133/3117
hsa05144	Malaria	50	0.39656	1.87314	0.000961528	0.00587802	0.00399125	1578	tags=22%, list=8%, signal=20%	3553/3576/3569/3383/7412/7057/3458/1440/7040/6347/3592
hsa05202	Transcriptional misregulation in cancer	179	0.248517	1.45973	0.000987726	0.00592636	0.00402407	2084	tags=20%, list=11%, signal=18%	64332/597/3576/3569/4616/1051/5970/8013/4291/5328/3398/1437/7185/1026/7850/5966/4094/7403/221037/4790/3207/7709/6935/7030/8864/604/5914/1649/7102/3021/904/51513/4300/5468/51804/3486
hsa04024	cAMP signaling pathway	205	0.239043	1.42379	0.00108774	0.00640776	0.00435095	1518	tags=16%, list=8%, signal=15%	4792/5142/2033/8843/135/5144/5295/338442/1906/2867/1816/5970/4852/1907/5733/483/2773/1387/2905/6548/1258/4790/5500/5894/490/84699/3360/5350/476/5020/115/5290
hsa04710	Circadian rhythm	31	0.453546	1.89186	0.00132033	0.00763903	0.00518699	1133	tags=39%, list=6%, signal=37%	8553/9572/5187/6096/6095/1407/406/1453/1408/6500/8864/51422
hsa05163	Human cytomegalovirus infection	220	0.23342	1.38606	0.00140587	0.00799128	0.00542618	2466	tags=22%, list=13%, signal=20%	4792/6349/388372/3553/3576/3569/5734/7852/10672/5295/2775/5743/6352/5970/1499/5733/1026/355/6009/2773/4790/5894/1147/6351/6892/5533/5535/84699/5534/4893/6347/115/5290/54205/1230/2923/637/1388/6714/3456/7124/3554/6093/54331/6198/6376/2784/5568/23236
hsa00510	N-Glycan biosynthesis	49	-0.481339	-1.68933	0.00154255	0.00861699	0.00585104	4245	tags=43%, list=22%, signal=34%	199857/4245/57171/8818/84920/4248/3703/29929/79644/144245/22845/56052/4249/10195/1603/84620/79053/6480/7841/1798/4247
hsa05012	Parkinson disease	229	-0.340937	-1.42987	0.00194031	0.0106553	0.00723507	5911	tags=40%, list=31%, signal=28%	506/5706/89953/3709/6570/5685/6263/517/6389/112714/7384/9377/3831/1337/7317/111/7416/3708/4698/4706/10213/5694/2774/10131/5684/518/805/27089/4705/7332/5708/91860/29796/4697/143471/4704/10476/509/4715/126328/1329/7327/1345/4713/3798/4723/7318/10381/4718/118424/836/1350/4709/6391/317/539/7345/5709/7388/2770/4714/5691/515/4728/4711/9167/5567/4717/498/25828/11315/5683/5710/10975/4707/4731/522/5705/57…
hsa05146	Amoebiasis	101	0.290343	1.53815	0.00208387	0.0111443	0.00756714	1578	tags=19%, list=8%, signal=17%	2920/3553/3576/3569/5295/2769/2919/2921/3914/3458/5970/1437/7850/4790/5868/5272/7040/5290/3592
hsa04120	Ubiquitin mediated proteolysis	138	-0.371751	-1.5138	0.00209816	0.0111443	0.00756714	5576	tags=47%, list=29%, signal=34%	9320/51588/55585/10075/991/11065/51619/8065/7317/3093/7325/7329/7332/57448/22888/8450/10401/4281/90293/9817/89910/26091/84447/4734/672/29945/9820/6502/10277/8924/326/7327/65264/7318/22954/51433/29882/1642/55120/9354/246184/118424/51529/867/55958/26259/8945/8451/10055/996/8697/25847/23759/9978/6923/63893/8925/378884/23221/8881/55070/51434/27339/26272/9039
hsa03430	Mismatch repair	23	-0.581401	-1.77142	0.00254389	0.0131943	0.00895911	3071	tags=48%, list=16%, signal=40%	4436/57804/5395/5985/5111/6117/5982/5425/10714/5424/6118
hsa00130	Ubiquinone and other terpenoid-quinone biosynthesis	11	-0.705138	-1.75819	0.00256556	0.0131943	0.00895911	4930	tags=82%, list=25%, signal=61%	27235/51004/1728/79001/2677/51805/10229/154807/84274
hsa03450	Non-homologous end-joining	13	-0.674687	-1.78421	0.00261743	0.0132508	0.00899743	6141	tags=92%, list=32%, signal=63%	79840/4361/2547/7520/27434/1791/7518/64421/5591/27343/10111/3981
hsa00520	Amino sugar and nucleotide sugar metabolism	47	-0.464277	-1.61291	0.00270315	0.0134742	0.00914913	5172	tags=53%, list=27%, signal=39%	3098/1118/80201/1727/2821/3101/91373/55276/2592/140838/7358/5973/2584/2582/55577/29926/4351/7360/64841/3073/10007/55907/606495/5373/8790
hsa05418	Fluid shear stress and atherosclerosis	135	0.267063	1.49637	0.00318291	0.0156252	0.0106097	2300	tags=21%, list=12%, signal=19%	1843/3553/3383/7412/3552/5295/387082/3458/1906/6385/5970/4780/1499/7850/4790/1147/119391/5609/6347/5290/92/5590/6714/657/4217/5607/7124/5598/3554
hsa05130	Pathogenic Escherichia coli infection	191	0.228907	1.34427	0.00346123	0.0162829	0.0110563	3047	tags=25%, list=16%, signal=21%	4792/114548/7189/3553/3576/3569/5861/10672/283446/375/5970/10802/4628/81873/23118/355/10427/8795/4790/7430/10006/1147/8976/9075/54205/4629/5063/2846/6714/23562/7124/2147/3554/6093/79861/49861/203068/7278/84617/3725/10382/149461/8440/147179/10458/7846/100132463/2017
hsa05160	Hepatitis C	149	0.244086	1.41127	0.00346252	0.0162829	0.0110563	3112	tags=28%, list=16%, signal=24%	4792/7189/148022/9021/5295/5515/3458/5970/3949/1499/1026/355/4790/9451/5894/1147/4893/369/5521/9075/5290/54205/7098/637/5520/23562/3456/55844/7124/10971/8837/49861/7531/975/4609/149461/7534/4600/100132463/6774/5519/91543
hsa05120	Epithelial cell signaling in Helicobacter pylori infection	67	0.323796	1.61752	0.00346767	0.0162829	0.0110563	1042	tags=18%, list=5%, signal=17%	4792/2920/3576/527/2919/2921/6352/5970/1839/245973/4790/1147
hsa00020	Citrate cycle (TCA cycle)	29	-0.51979	-1.65386	0.00354308	0.0163994	0.0111354	5536	tags=59%, list=29%, signal=42%	6389/3421/50/5160/8801/48/47/1737/8803/1431/6391/4191/5162/3417/4190/8802/2271
hsa03010	Ribosome	131	-0.372715	-1.50594	0.00370351	0.0169005	0.0114757	7789	tags=57%, list=40%, signal=34%	9045/6217/6189/6227/6143/6169/23521/6192/6201/6207/6135/6223/6165/6147/100526842/6170/6230/6182/6155/11224/6202/6142/6146/140032/6159/6154/6205/4736/2197/64968/6228/6128/6130/55173/100529097/6167/6175/6132/51264/51065/51073/9349/6229/6123/51373/29093/51121/6138/6136/6176/28998/6133/64965/65003/9801/11222/54948/64979/64981/55052/79590/51116/64963/51069/51263/51023/51021/64969/54460/29088/51081/290…
hsa05135	Yersinia infection	137	0.247312	1.4098	0.00399748	0.0176632	0.0119935	1518	tags=16%, list=8%, signal=15%	4792/114548/7189/3553/3576/3569/148022/5295/3937/5970/9844/81873/5606/23118/3558/4790/1147/6195/5609/6347/8976/5290
hsa00230	Purine metabolism	126	-0.374775	-1.5063	0.00402256	0.0176632	0.0119935	6078	tags=46%, list=31%, signal=32%	109/2982/9060/115024/2986/6241/957/50484/112/5169/221264/955/3251/5150/1633/111/55811/51292/114/84284/10846/4830/5167/956/50940/5137/55276/27115/953/5315/30833/2272/8833/5471/11164/204/29922/9061/272/1716/3704/5147/353/5634/8622/4907/10201/131870/318/158/374659/5148/471/10606/5198/5158/2618/55821
hsa00410	beta-Alanine metabolism	30	-0.515097	-1.65341	0.00403418	0.0176632	0.0119935	2480	tags=40%, list=13%, signal=35%	221/51/4329/55748/35/219/26275/224/1892/8310/23417/18
hsa04216	Ferroptosis	40	0.379506	1.71737	0.00425228	0.0183699	0.0124734	2378	tags=32%, list=12%, signal=29%	2495/6303/84557/7037/64116/5621/2180/2181/23657/643246/81631/6520/5094
hsa04622	RIG-I-like receptor signaling pathway	66	0.319105	1.60672	0.00445432	0.0189895	0.0128941	2176	tags=27%, list=11%, signal=24%	4792/7189/3576/9755/1540/5970/1654/10010/4790/1147/64135/54941/55593/3467/3592/3456/9636/7124
hsa00533	Glycosaminoglycan biosynthesis - keratan sulfate	14	0.566191	1.87084	0.00566691	0.0238452	0.0161912	2442	tags=36%, list=13%, signal=31%	93010/8702/2683/8534/10678
hsa05145	Toxoplasmosis	110	0.273906	1.53035	0.00598159	0.0248466	0.0168711	3514	tags=30%, list=18%, signal=25%	4792/7189/10105/2775/3914/3458/5970/3949/5606/23118/2773/23533/4790/1147/7040/54205/3592/79444/3126/7124/8651/3119/3109/3111/3460/6774/7043/3587/3122/3593/3303/3459/5599
hsa01212	Fatty acid metabolism	56	-0.441035	-1.58091	0.0063017	0.0257141	0.0174602	4161	tags=41%, list=22%, signal=32%	3030/51495/197322/51102/83401/10449/6342/64834/51/3992/9415/3032/35/30/3033/1892/8310/36/34/38/3295/1376/84869
hsa05161	Hepatitis B	158	0.2477	1.45353	0.00634916	0.0257141	0.0174602	2273	tags=22%, list=12%, signal=20%	4792/7189/1960/3576/3569/148022/2033/5295/5970/1654/5606/1026/23118/355/1387/1959/4790/5894/1147/84699/64135/5609/4893/7040/369/6775/5290/54205/7098/637/1388/6714/3456/7124/10971
hsa04933	AGE-RAGE signaling pathway in diabetic complications	98	0.273721	1.46645	0.00674511	0.0269804	0.0183201	3031	tags=30%, list=16%, signal=25%	3553/2152/3576/3569/3383/7412/3552/5295/1906/5970/5292/4790/4893/7040/6347/5290/5590/5581/7124/23236/3725/183/1958/1277/84812/2308/7422/6774/7043
hsa00650	Butanoate metabolism	27	-0.510193	-1.6057	0.00689391	0.0271027	0.0184031	2296	tags=37%, list=12%, signal=33%	65985/79944/35/56898/7915/3033/1892/3155/38/18
hsa00670	One carbon pool by folate	19	-0.587909	-1.70215	0.00694297	0.0271027	0.0184031	4294	tags=63%, list=22%, signal=49%	4548/25902/4524/7298/160428/1719/123263/200895/6472/4522/471/2618
hsa04917	Prolactin signaling pathway	69	0.301752	1.54444	0.00712565	0.0272796	0.0185232	2320	tags=23%, list=12%, signal=20%	9021/2309/5295/3659/5970/2099/2100/4790/5894/4893/5290/1447/6714/25759/8651/8835
hsa05221	Acute myeloid leukemia	67	0.309151	1.54436	0.00715668	0.0272796	0.0185232	1518	tags=21%, list=8%, signal=19%	597/5295/5970/11040/1437/5292/4790/5894/1147/8864/5914/4893/369/5290
hsa05014	Amyotrophic lateral sclerosis	340	-0.307389	-1.31641	0.00786232	0.0293904	0.0199565	6983	tags=45%, list=36%, signal=29%	8480/9706/55746/55998/5702/4701/572/1769/581/6392/7979/1537/116442/347688/29978/4686/56171/4708/27019/54539/55967/1767/2891/56893/506/5706/89953/3181/6300/5685/517/6389/10126/112714/7384/1432/9377/7132/10013/6311/3831/1337/7416/4698/1770/4706/2904/55102/10213/5694/10280/10452/5684/127602/518/27089/4705/283/5708/55567/5532/29796/3084/4697/143471/57679/5216/1639/23165/4704/4741/10476/509/4715/12632…
hsa04722	Neurotrophin signaling pathway	116	0.253871	1.41602	0.00796107	0.0293904	0.0199565	2701	tags=25%, list=14%, signal=22%	4792/7189/8767/9261/4794/2309/5295/396/5970/3656/4790/5894/6195/5609/4893/10019/5290/2889/25759/10818/11108/4217/5607/10603/5598/4915/7531/398/3725
hsa04066	HIF-1 signaling pathway	106	0.259669	1.41678	0.00798259	0.0293904	0.0199565	1518	tags=17%, list=8%, signal=16%	5209/3569/2033/3091/5295/2872/3458/1906/5970/1026/7037/1387/3948/4790/285/7076/6921/5290
hsa05215	Prostate cancer	96	0.274495	1.46324	0.00872238	0.0317534	0.0215609	1518	tags=19%, list=8%, signal=17%	4792/2033/5295/5970/5328/1499/1026/7850/1387/4790/5894/6935/1147/84699/4893/369/80310/5290
hsa00450	Selenocompound metabolism	17	-0.562429	-1.59708	0.0103604	0.0372976	0.0253255	6181	tags=71%, list=32%, signal=48%	92935/9060/56267/4548/51091/114112/883/4141/22929/9061/10587/22928
hsa04621	NOD-like receptor signaling pathway	169	0.226175	1.31136	0.0112566	0.0400784	0.0272137	653	tags=12%, list=3%, signal=12%	4792/7128/2920/114548/7189/23710/3553/3576/3569/8767/148022/10135/2919/2921/84557/6352/5970/2634/10010/23118
hsa04141	Protein processing in endoplasmic reticulum	166	0.234695	1.33721	0.0114988	0.0404958	0.0274971	2209	tags=21%, list=11%, signal=19%	23645/7323/51726/9373/4780/10802/29979/3309/10970/10427/3337/55176/56681/9451/10299/56605/5887/6500/79139/9709/55432/1649/3301/5609/51465/64215/55829/2923/102724652/51035/1388/10294/7353/4217/165324
hsa00270	Cysteine and methionine metabolism	50	-0.428328	-1.50461	0.0133118	0.0463766	0.0314903	4299	tags=58%, list=22%, signal=45%	2805/1788/586/113675/4507/6723/2937/56267/1789/4548/160287/3945/7263/4144/883/2730/1786/26227/23382/84245/4191/51074/29968/191/27430/4190/587/2806/10768
hsa05320	Autoimmune thyroid disease	49	0.332667	1.55615	0.0138942	0.0478907	0.0325184	4542	tags=43%, list=23%, signal=33%	1493/355/3558/940/7038/941/3126/3119/3109/3111/3002/3122/3106/3105/102723407/3133/7253/3117/3440/3446/3123
hsa04217	Necroptosis	154	0.232629	1.36074	0.0145161	0.0495075	0.0336162	2184	tags=18%, list=11%, signal=16%	7128/2495/114548/3553/148022/9825/3552/1540/3458/25978/474382/355/8795/29082/128866/124044/94239/2752/51652/57132/6775/5119/7098/637/3456/293/7124/100526767
