# Supplementary material for: Investigating the change in gene expression profile of blood mononuclear cells post-laparoscopic sleeve gastrectomy in Chinese obese patients
Source: Front Endocrinol (Lausanne). 2023 Mar 14;14:1049484. doi: 10.3389/fendo.2023.1049484 (PMC10043499; doi:10.3389/fendo.2023.1049484)
Supplement: Supplementary Table 9 — The enriched KEGG pathways related to YEDC from the single-gene Gene set enrichment analysis (GSEA). [file Table_9.xlsx]

## Sheet: Sheet1
ID	Description	setSize	enrichmentScore	NES	pvalue	p.adjust	qvalues	rank	leading_edge	core_enrichment
hsa05168	Herpes simplex virus 1 infection	480	-0.422488	-1.98716	1e-10	3.29e-08	2.32632e-08	3359	tags=37%, list=17%, signal=31%	284406/84449/10795/10000/92595/9310/7571/55552/3717/90075/57209/146198/7644/2475/7188/57506/3442/285267/80032/3661/55659/55786/121274/7691/79818/342909/7248/342926/286075/8893/162972/388569/113835/163131/390927/7639/6850/345462/7582/7694/285268/7733/199704/90338/57343/65243/140612/7710/7988/7700/100131827/7567/1967/7249/146542/51385/356/6940/125919/7771/55713/836/7553/26974/7743/7565/340385/90321…
hsa04060	Cytokine-cytokine receptor interaction	278	0.325778	1.91769	6.83126e-10	1.12374e-07	7.94584e-08	2994	tags=29%, list=15%, signal=25%	3553/388372/6349/2920/6364/6363/2921/84957/1233/944/1230/7852/6347/3623/3569/8795/7124/3552/51554/3557/3976/3576/355/58191/3460/59067/6351/2919/6360/653/4838/3592/5008/1440/3467/1270/56300/90/2658/392255/3558/26525/27302/657/3627/3458/9180/7850/6372/3601/9966/27178/1437/650/8744/1236/6355/3625/1435/50615/3626/7293/133396/3587/29949/85480/3572/970/3604/6354/3595/51561/92/7040/7043/6352/269/659/954…
hsa04625	C-type lectin receptor signaling pathway	103	0.466076	2.40845	1.63071e-09	1.37259e-07	9.70539e-08	2137	tags=30%, list=11%, signal=27%	3553/114548/4792/1960/602/1540/3659/1263/5295/8915/5743/9261/3569/4893/7124/5534/1147/5970/1959/3592/26253/5533/4791/5971/3558/10892/5290/4790/4193/208/6714
hsa05323	Rheumatoid arthritis	90	0.484466	2.44479	1.6688e-09	1.37259e-07	9.70539e-08	3590	tags=41%, list=19%, signal=34%	1493/3553/6349/2920/6364/2921/245973/940/3383/527/6347/3569/7124/3552/3576/3119/2919/3117/3458/6372/1437/1435/3123/3111/9550/51561/1514/1513/7040/7043/6352/7010/10673/533/6348/3122/941
hsa04668	TNF signaling pathway	111	0.436086	2.284	3.07781e-09	2.0252e-07	1.43199e-07	2308	tags=36%, list=12%, signal=32%	3553/4792/2920/7128/602/9021/6364/3659/5295/2921/5743/23118/3383/6347/3569/7124/1051/3976/9530/1326/355/7412/1147/5970/2919/1906/1388/5606/257397/5609/3627/6372/1437/5290/4790/84699/208/7185/1435/4217
hsa04064	NF-kappa B signaling pathway	104	0.421991	2.17879	5.12548e-08	2.81047e-06	1.98725e-06	2089	tags=31%, list=11%, signal=28%	3553/388372/4792/2920/7189/7128/6363/1540/148022/2921/8915/5743/23118/597/3383/7124/3576/7412/1147/6351/5970/2919/4791/5328/5971/257397/5588/10892/1459/4790/7185/4616
hsa01240	Biosynthesis of cofactors	151	-0.446528	-1.93041	7.79093e-08	3.66174e-06	2.58917e-06	4170	tags=44%, list=22%, signal=35%	54490/27430/122622/7390/219/7389/80308/53630/158/8836/125061/3145/54995/54579/7358/5315/51109/10229/3620/2677/4144/4522/250/51805/1352/84274/29968/8566/1719/2058/1371/112724/1355/7366/7367/10720/7360/6472/64802/29926/29922/79717/10327/210/169355/55191/10201/587/2730/7372/224/11019/5498/1723/1728/154807/55163/124454/200895/326625/790/211/9054/23498/5373/80347/80025
hsa05321	Inflammatory bowel disease	65	0.500019	2.45388	2.51718e-07	1.03519e-05	7.3197e-06	3747	tags=49%, list=19%, signal=40%	3553/3569/7124/50943/3552/6095/3119/3460/59067/5970/2625/3592/3117/4094/3558/3458/4790/6775/50615/3123/6772/3111/6774/3595/51561/7040/7043/50616/3122/3459/3561/64127
hsa01200	Carbon metabolism	111	-0.47641	-1.98727	3.72013e-07	1.35992e-05	9.61578e-06	7056	tags=58%, list=36%, signal=37%	39/1737/1373/3421/2597/2875/5223/5634/84532/729020/132158/9563/5096/2023/5723/387712/2821/6888/7167/2653/26227/6470/4191/4190/8277/3101/4200/275/2539/128/5095/5160/5211/5226/4594/48/35/5315/26007/8802/5162/84693/51/3417/8310/29968/2806/4329/6472/55902/441531/25796/2271/6120/2098/26275/1431/1892/283871/847/38/4199/84706/414328
hsa04657	IL-17 signaling pathway	90	0.420584	2.12241	4.44384e-07	1.46202e-05	1.03378e-05	1844	tags=32%, list=10%, signal=29%	3553/4792/2920/7189/7128/6364/5597/2921/5743/23118/6347/3569/7124/1051/3576/5598/1147/5970/2919/4322/1440/257397/3627/3458/6372/1437/29761/4790/3727
hsa04660	T cell receptor signaling pathway	101	0.413534	2.10496	5.4819e-07	1.63959e-05	1.15933e-05	3252	tags=38%, list=17%, signal=31%	1493/4792/5295/8915/29851/940/4893/7124/10125/5534/1326/4794/1147/5970/3937/5533/3702/3558/5609/3458/5588/998/10892/1437/5290/4790/1739/208/8440/916/57144/925/5894/927/5599/5600/2932/5063
hsa04659	Th17 cell differentiation	106	0.395468	2.04964	6.83452e-07	1.8738e-05	1.32494e-05	4040	tags=41%, list=21%, signal=32%	196/3553/4792/3569/50943/3091/6095/5534/4794/3119/3460/59067/1147/5970/2625/3117/5533/3558/3458/5588/4790/6257/50615/3123/6772/3111/916/3572/6774/51561/5914/7040/5599/50616/5600/3122/3459/7046/3561/3126/7535/4773/5535
hsa05134	Legionellosis	56	0.504714	2.36639	8.26681e-07	2.09214e-05	1.47932e-05	1772	tags=34%, list=9%, signal=31%	3553/4792/2920/5861/2921/375/3569/7124/3576/5970/2919/3303/3592/56681/4791/10767/4671/7415/4790
hsa04141	Protein processing in endoplasmic reticulum	166	0.333942	1.87304	9.72186e-07	2.28464e-05	1.61544e-05	3089	tags=31%, list=16%, signal=26%	55432/23645/51465/9373/5887/29979/102724652/10970/4780/7323/55829/3337/51035/51726/23480/3303/7353/10802/821/1388/56681/79139/6500/7321/573/5609/10427/201595/7415/9451/10299/64215/578/56605/4217/258010/5610/2923/9695/11253/10905/7326/10294/5611/1410/3309/5599/4121/811/22926/5886
hsa04940	Type I diabetes mellitus	41	0.55308	2.36261	1.77667e-06	3.75784e-05	2.65712e-05	3924	tags=51%, list=20%, signal=41%	3553/940/7124/3552/3119/355/1363/3592/3117/3558/3458/3106/3105/5799/3123/3111/2572/3122/941/3002/3126
hsa05417	Lipid and atherosclerosis	210	0.294534	1.69612	1.82752e-06	3.75784e-05	2.65712e-05	3362	tags=29%, list=17%, signal=24%	3553/114548/4792/6349/2920/7189/148022/5295/2921/6648/23118/3383/6347/3569/4893/8795/7124/5534/3576/3949/355/7412/19/1147/4780/5970/2919/3303/3592/10010/5533/5606/5609/9619/998/5290/4790/9451/57534/338/208/6257/6714/4217/3929/5468/637/4973/6774/6352/3309/5599/22926/54205/5600/2932/23236/1649/7184/840
hsa04061	Viral protein interaction with cytokine and cytokine receptor	96	0.392453	1.99381	2.12024e-06	4.10328e-05	2.90137e-05	2993	tags=32%, list=15%, signal=27%	388372/6349/2920/6364/6363/2921/1233/1230/7852/6347/3569/8795/7124/51554/3576/6351/2919/6360/3558/3627/6372/27178/1236/6355/1435/3587/29949/3572/6354/6352/9547
hsa00970	Aminoacyl-tRNA biosynthesis	42	-0.59222	-2.10673	3.12393e-06	5.70986e-05	4.03736e-05	4166	tags=57%, list=22%, signal=45%	4677/55699/51067/79731/51520/6301/57505/5859/55278/5188/3376/2058/10056/5917/1615/16/123263/80222/124454/4141/23438/25973/55157/2193
hsa03410	Base excision repair	33	-0.621814	-2.11143	6.61382e-06	0.000114523	8.0978e-05	3289	tags=55%, list=17%, signal=45%	27343/5427/7515/142/5425/8930/143/10714/57804/5111/4913/23583/4350/5424/7374/328/27301/4968
hsa05167	Kaposi sarcoma-associated herpesvirus infection	189	0.287133	1.64046	2.09243e-05	0.000344205	0.000243383	3218	tags=29%, list=17%, signal=24%	7538/4792/2920/148022/5295/2921/1499/2033/1233/5743/9261/1230/3383/1387/3569/4893/285/3091/5534/3576/355/1147/5970/2919/9976/84557/5533/5609/1026/1437/5290/4790/3106/54331/208/2784/3105/6714/23533/578/718/5610/6772/4609/3572/637/6932/6774/5894/5599/8678/54205/5600/2932
hsa04010	MAPK signaling pathway	285	0.255638	1.50665	2.97631e-05	0.000466288	0.000329706	2308	tags=21%, list=12%, signal=19%	3553/6722/7189/1843/1846/1844/9261/9693/23118/369/5607/4893/285/5494/7124/9175/3552/10125/5921/5534/1326/1847/355/5568/2069/5598/1147/5970/2872/2002/3303/10746/2254/8649/5533/4791/4214/5606/5971/1943/8074/5609/9448/1850/998/1848/6789/4790/2005/3727/3164/26291/5881/774/208/374/4616/2255/8491/1435/4217
hsa04062	Chemokine signaling pathway	187	0.293385	1.67902	3.21473e-05	0.000480749	0.000339931	3235	tags=28%, list=17%, signal=24%	388372/4792/6349/2920/6364/6363/5295/2773/2921/1233/1230/7852/6347/4893/9844/3576/2309/58191/5568/1147/6351/5970/2919/6360/3702/3627/6372/998/5290/4790/54331/399694/2870/5881/208/2784/1236/6714/23533/6355/6772/6093/115/6354/6774/5894/6352/5590/9547/108/6846/2932/23236
hsa05166	Human T-cell leukemia virus 1 infection	217	0.27203	1.5709	4.63268e-05	0.000662675	0.000468569	2481	tags=24%, list=13%, signal=21%	7538/4792/6722/5295/2114/2033/3383/1387/3569/4893/7124/5534/3119/8850/5568/1147/5970/1959/2002/293/821/3117/4085/1388/5533/4791/4214/5971/3558/1026/7850/3601/200186/10524/1437/5290/10393/4790/2005/1739/84699/3106/208/3105/8379/3123/64784/4609/3111/916/115
hsa05142	Chagas disease	102	0.353121	1.82089	5.35306e-05	0.000733816	0.000518871	3235	tags=34%, list=17%, signal=29%	3553/4792/6349/7189/148022/5295/2773/5515/6347/3569/7124/2769/3576/355/3460/1147/5970/3592/2775/3558/3458/5519/5290/4790/208/718/916/7040/7043/6352/5599/811/5521/5600/23236
hsa05235	PD-L1 expression and PD-1 checkpoint pathway in cancer	88	0.37024	1.86755	6.85932e-05	0.00087415	0.0006181	4040	tags=41%, list=21%, signal=33%	4792/7189/148022/5295/940/4893/3091/10125/29126/5534/4794/3460/1147/5970/5533/5606/3458/5588/5290/1459/4790/208/6772/916/6774/5894/6198/5600/27436/238/3459/55509/5604/7535/4773/5535
hsa04658	Th1 and Th2 cell differentiation	89	0.36178	1.82981	6.90818e-05	0.00087415	0.0006181	4040	tags=38%, list=21%, signal=30%	4792/5534/4794/3119/3460/1147/5970/2625/864/3592/3117/5533/84441/4094/3558/3458/5588/4790/6775/3123/6772/3111/916/3516/3595/5599/5600/3122/3459/3561/3126/7535/4773/5535
hsa00280	Valine, leucine and isoleucine degradation	47	-0.533638	-1.94457	8.02513e-05	0.000977877	0.000691444	5806	tags=66%, list=30%, signal=46%	5096/10449/223/586/3028/56922/3032/593/5095/219/4594/35/36/64087/84693/64064/3033/4329/587/26275/1629/224/1892/27034/30/34/3712/3155/38/65985/18
hsa04350	TGF-beta signaling pathway	90	0.355899	1.79599	0.000105291	0.00123372	0.00087235	3059	tags=37%, list=16%, signal=31%	2033/7057/5515/1387/7124/10468/64388/653/4838/90/6500/4092/392255/57154/657/3458/7050/5519/650/3398/3625/3626/6093/4609/8646/4091/92/7040/7043/269/659/60436/6198
hsa05164	Influenza A	164	0.293297	1.64957	0.000108748	0.00123372	0.00087235	2443	tags=24%, list=13%, signal=21%	3553/114548/4792/9021/148022/5295/2033/3383/6347/1387/3569/8795/7124/3552/3576/3119/355/3460/1147/5970/3337/3592/293/3117/91543/64135/3627/3458/5290/4790/208/578/4940/4600/4599/3123/5610/6772/3111
hsa00071	Fatty acid degradation	41	-0.54348	-1.92476	0.000125705	0.00137857	0.000974766	4184	tags=44%, list=22%, signal=34%	3032/128/126129/219/35/113612/36/51/8310/3033/224/1892/30/34/2639/10455/1376/38
hsa01230	Biosynthesis of amino acids	71	-0.462406	-1.81318	0.000131762	0.00139837	0.000988771	6967	tags=55%, list=36%, signal=35%	1373/3421/2597/2875/384/5223/5634/5832/729020/4548/383/2023/5723/387712/6888/7167/65263/26227/6470/586/8277/440/27430/5211/48/5315/4144/3417/29968/2806/6472/441531/587/6120/1431/435/84706/162417/29920
hsa05332	Graft-versus-host disease	39	0.484419	2.04488	0.000149081	0.00153274	0.00108378	2443	tags=36%, list=13%, signal=31%	3553/940/3569/7124/3552/3119/355/3117/3558/3458/3106/3105/3123/3111
hsa05140	Leishmaniasis	75	0.375562	1.85826	0.000178332	0.00177792	0.00125714	2863	tags=31%, list=15%, signal=26%	3553/4792/7189/5743/23118/7124/3552/3119/3460/5970/2002/3592/65108/3117/3458/4790/718/3123/6772/3111/1915/7040/7043
hsa00640	Propanoate metabolism	34	-0.551383	-1.88383	0.000198438	0.00192018	0.00135773	4531	tags=56%, list=23%, signal=43%	32/593/5095/4594/35/8802/84693/51/8310/4329/55902/55862/26275/1629/23417/1892/160287/38/18
hsa03440	Homologous recombination	41	-0.529909	-1.8767	0.00023244	0.00218493	0.00154494	3879	tags=51%, list=20%, signal=41%	5893/5892/7156/8438/5889/9577/672/29086/5425/7517/10111/6117/10714/57804/79184/5424/641/80198/50511/6118/8940
hsa04380	Osteoclast differentiation	125	0.307192	1.63079	0.000341272	0.00311885	0.0022053	2395	tags=22%, list=12%, signal=20%	3553/4792/7189/9021/1540/5295/2355/23118/7124/3552/5534/3460/11006/1147/5970/3937/5533/4791/5971/5609/3458/5290/4790/3727/208/1435/9846/6772
hsa05418	Fluid shear stress and atherosclerosis	135	0.297639	1.62019	0.000481906	0.0042772	0.00302435	3207	tags=30%, list=17%, signal=26%	3553/1843/5295/1499/3383/5607/6347/387082/7124/3552/6385/7412/5598/1147/4780/5970/221357/1906/90/5609/657/3458/7850/5290/4790/5881/208/6714/7341/4217/6382/1514/6612/92/659/5590/5599/1003/10365/5327/5600
hsa04610	Complement and coagulation cascades	84	0.337062	1.67891	0.000494023	0.0042772	0.00302435	3768	tags=35%, list=19%, signal=28%	2152/5329/1604/728/5328/730/2155/3426/3078/710/2147/3080/81494/718/3053/629/2159/2243/2/2165/2266/5327/2160/725/1361/2244/966/735/7448
hsa05163	Human cytomegalovirus infection	220	0.250401	1.45789	0.000581605	0.00490636	0.00346922	3246	tags=28%, list=17%, signal=24%	3553/388372/4792/6349/5734/10672/5295/2773/1499/5743/1230/7852/6347/3569/4893/7124/5534/3576/355/5568/1147/6351/5970/2002/2775/6009/1388/5533/6892/1026/5732/5290/4790/84699/3106/54331/5881/4193/208/2784/3105/6714/578/2923/5733/3587/6093/4609/115/637/6774/5894/6352/811/6198/54205/108/1386/5600/2932/23236/340061
hsa05133	Pertussis	75	0.349262	1.72813	0.000694891	0.00567057	0.00400958	3362	tags=29%, list=17%, signal=24%	3553/114548/7189/148022/3659/2773/3569/7124/3552/3576/5970/3592/6372/4790/710/718/51561/5599/1073/5600/725/840
hsa05171	Coronavirus disease - COVID-19	226	0.242966	1.41688	0.000706666	0.00567057	0.00400958	3246	tags=20%, list=17%, signal=17%	3553/114548/4792/7189/1839/5295/23118/6347/3569/7124/3576/728/51187/1147/5970/3592/1440/3558/9636/64135/3627/730/6231/1437/5290/4790/2147/4940/718/4600/4599/5610/6772/629/2243/3572/6139/6774/6868/2165/5599/2266/5600/6218/340061
hsa03040	Spliceosome	129	0.293423	1.56953	0.000760978	0.00596099	0.00421494	3108	tags=27%, list=16%, signal=23%	10189/3190/4116/7307/84844/51729/6627/6628/3183/220988/10772/10285/10569/1659/4670/3303/6636/100534599/5093/57461/6632/392517/51639/6637/6430/51503/55119/6626/8683/23451/51340/9984/10291/10262/988
hsa03013	RNA transport	158	-0.359929	-1.56332	0.000827457	0.00609576	0.00431024	3560	tags=32%, list=18%, signal=26%	9669/57187/23511/51808/7514/7175/2733/80336/55706/57510/8893/79228/10073/10248/79023/1967/10460/23636/60528/22985/57122/79760/8487/51367/11097/81929/65109/5976/8662/1965/55520/25929/138716/10557/9513/10940/79902/10419/8086/8021/54913/8894/348995/26019/51095/8890/10799/84305/10762/79833
hsa04146	Peroxisome	81	-0.424984	-1.69531	0.000830989	0.00609576	0.00431024	6139	tags=51%, list=32%, signal=35%	5826/55711/6342/8799/8309/5052/4358/8540/51268/8504/26061/215/196743/5192/10478/373156/10654/5830/8443/283927/11264/5825/5193/51/3417/5195/8310/23600/5827/83594/3295/11001/8800/23417/5194/30/10455/3155/847/84769/25824
hsa05152	Tuberculosis	175	0.26021	1.46778	0.000833767	0.00609576	0.00431024	3351	tags=28%, list=17%, signal=23%	3553/7189/1263/8915/2033/4800/527/1387/3569/8767/7124/1051/3552/5534/3119/3313/3460/5970/3592/26253/3117/5533/3458/10892/4790/3656/208/6714/5878/718/3123/3929/3587/6772/5868/3111/7421/637/51561/7040/7043/5894/5599/1054/54205/5600/9902/533/8877
hsa05144	Malaria	50	0.40671	1.82092	0.000998376	0.00714056	0.005049	1698	tags=24%, list=9%, signal=22%	3553/7057/3383/6347/3569/7124/3576/7412/3592/1440/3458/975
hsa00533	Glycosaminoglycan biosynthesis - keratan sulfate	14	0.636717	1.99068	0.00119467	0.00836272	0.00591317	1214	tags=29%, list=6%, signal=27%	93010/8534/2683/8702
hsa00860	Porphyrin and chlorophyll metabolism	41	-0.493088	-1.7463	0.00146523	0.00997385	0.00705238	4592	tags=46%, list=24%, signal=35%	645/54490/7390/7389/3145/54579/1352/2058/1371/1355/7366/7367/10720/210/5498/124454/326625/211/3052
hsa05160	Hepatitis C	149	0.281051	1.53375	0.00149583	0.00997385	0.00705238	2774	tags=27%, list=14%, signal=23%	4792/7189/9021/148022/5295/1499/369/5515/4893/7124/3949/355/1147/49861/5970/9074/7534/91543/1026/3627/3458/7531/5519/975/5290/4790/9451/208/578/4940/3434/4600/4599/5610/6772/4609/637/23562/6774/10971
hsa04933	AGE-RAGE signaling pathway in diabetic complications	98	0.31899	1.61711	0.00151578	0.00997385	0.00705238	3235	tags=35%, list=17%, signal=29%	3553/2152/5295/5292/3383/6347/3569/4893/7124/3552/3576/7412/5970/1906/2308/998/5290/4790/208/1281/6772/5333/1288/6774/1278/7040/7043/5590/5599/183/5581/5600/1277/23236
hsa00630	Glyoxylate and dicarboxylate metabolism	29	-0.536784	-1.77858	0.00162301	0.0104192	0.00736729	6206	tags=66%, list=32%, signal=45%	84532/132158/5096/2653/6470/4191/4190/275/5095/4594/125061/48/84693/6472/55902/1431/283871/847/38
hsa05130	Pathogenic Escherichia coli infection	191	0.256771	1.47552	0.00164681	0.0104192	0.00736729	2294	tags=20%, list=12%, signal=18%	3553/114548/4792/7189/10672/5861/375/23118/3569/8795/7124/3576/355/1147/49861/4628/5970/8976/10802/81873/7846/9074/10006/10382/7430/257397/10427/4671/998/10376/147179/4790/283446/2147/4629/6714/578/8440/7456
hsa01212	Fatty acid metabolism	56	-0.448295	-1.67644	0.00244882	0.0152012	0.0107485	7056	tags=55%, list=36%, signal=35%	39/197322/79071/9524/5538/54898/6319/51102/6342/37/10449/83401/3032/51495/126129/54995/35/64834/36/51/8310/3033/84869/3295/1892/30/34/3992/9415/1376/38
hsa05135	Yersinia infection	137	0.267035	1.44333	0.0026774	0.0163123	0.0115342	2417	tags=22%, list=12%, signal=19%	3553/114548/4792/7189/148022/5295/23118/6347/3569/7124/9844/3576/1147/5970/8976/3937/81873/5606/3558/5609/998/5290/147179/4790/5881/208/6714/391/7456/6093
hsa05330	Allograft rejection	37	0.436681	1.80866	0.00311713	0.0186461	0.0131844	2443	tags=32%, list=13%, signal=28%	940/7124/3119/355/3592/3117/3558/3458/3106/3105/3123/3111
hsa04714	Thermogenesis	214	-0.328218	-1.46643	0.00355649	0.0208777	0.0147623	5947	tags=42%, list=31%, signal=29%	29796/1346/539/5603/6300/509/5346/64764/515/1350/6605/10632/788/10476/656/114/5565/6597/137682/5567/4718/4707/498/9551/4697/6199/4705/6601/54539/521/4711/27330/90639/126129/60/9167/284184/4709/53632/1329/2475/90993/28958/4723/516/1432/1268/4728/7248/10975/1352/86/4713/71/155/1355/285521/25915/65260/5563/7249/1385/522/4717/4720/1340/6196/3991/353500/51103/10891/4731/5571/4716/493753/7388/6603/5581…
hsa04722	Neurotrophin signaling pathway	116	0.282198	1.49346	0.00361711	0.0208777	0.0147623	2031	tags=22%, list=10%, signal=19%	4792/7189/396/5295/398/9261/5607/4893/8767/2309/4794/5598/5970/10818/10019/2889/4214/5609/998/7531/5290/4790/399694/3656/208
hsa05132	Salmonella infection	247	0.218719	1.27803	0.00385113	0.0218452	0.0154464	1772	tags=17%, list=9%, signal=16%	3553/114548/4792/7189/3799/1499/375/127829/23118/3569/8767/8795/6993/7124/9844/3576/10671/1147/5970/5288/55823/6990/23207/8976/51164/57617/81873/9842/7846/10006/399/6500/10382/5606/257397/5609/3840/4671/998/5290/10376/4790
hsa05169	Epstein-Barr virus infection	196	0.244363	1.40071	0.00399872	0.0222979	0.0157666	2473	tags=24%, list=13%, signal=21%	4792/7189/7128/5295/23118/3383/3569/7124/4794/3119/355/1147/5970/864/5713/5700/3117/9612/4791/5606/5971/6892/10018/5609/9636/1026/3280/3627/7874/5290/4790/7431/3106/4193/208/3105/4616/578/4940/960/3123/5610/2923/6772/4609/3111/916
hsa03460	Fanconi anemia pathway	54	-0.448504	-1.67071	0.00412783	0.0226342	0.0160044	7657	tags=70%, list=40%, signal=43%	7398/197342/116028/4292/11201/51426/5888/91442/57697/55120/55215/201254/79728/378708/83990/29089/22909/2067/9894/7156/5889/672/80233/2178/2189/2177/6117/5395/641/2176/80198/2072/2188/6118/8940/5429/84464/80010
hsa05162	Measles	134	0.26201	1.41545	0.00430257	0.0232057	0.0164084	3090	tags=27%, list=16%, signal=23%	3553/4792/7189/7128/5295/23118/940/3569/3552/355/1147/5970/3303/3592/6504/3558/64135/5290/1459/4790/9451/208/578/4940/4600/4599/5610/6772/916/25898/637/6774/9367/5599/894/54205
hsa04620	Toll-like receptor signaling pathway	101	0.29331	1.493	0.00539895	0.0286493	0.0202575	1772	tags=21%, list=9%, signal=19%	3553/388372/4792/6349/7189/148022/5295/23118/3569/7124/3576/1326/1147/6351/5970/3592/5606/5609/3627/5290/4790
hsa05161	Hepatitis B	158	0.24583	1.36693	0.00625094	0.0326438	0.023082	3207	tags=28%, list=17%, signal=23%	4792/1960/7189/148022/5295/2033/23118/369/1387/3569/4893/7124/3576/355/1147/5970/1959/2002/1654/1388/7534/4214/5606/5609/1026/64135/5290/4790/84699/208/6714/6775/6772/4609/637/6774/10971/7040/7043/5894/5599/54205/1386/5600
hsa05203	Viral carcinogenesis	197	0.232762	1.33454	0.00720348	0.0370304	0.0261837	2774	tags=24%, list=14%, signal=21%	4792/1960/6722/3190/5295/2033/1233/9261/1387/4893/8850/5568/5970/1959/1654/5700/28973/5966/1388/4791/7534/1026/23513/728340/998/7874/7531/5290/2966/4790/1739/84699/3106/3249/4193/3105/7185/8379/6714/578/718/5610/3572/5423/3516/6774/10971
hsa05145	Toxoplasmosis	110	0.27429	1.43705	0.00784841	0.039725	0.0280891	3207	tags=29%, list=17%, signal=24%	4792/7189/2773/23118/10105/7124/3119/3949/3460/3914/1147/5970/3303/3592/2775/3909/3117/5606/3458/4790/208/23533/3123/3587/6772/3111/6774/7040/7043/5599/54205/5600
hsa04216	Ferroptosis	40	0.379038	1.61884	0.00893681	0.0445487	0.0314998	2551	tags=30%, list=13%, signal=26%	2495/6303/7037/64116/5621/84557/5094/1356/5093/2181/2180/10533
hsa00030	Pentose phosphate pathway	29	-0.49158	-1.6288	0.00941541	0.0461044	0.0325998	6334	tags=52%, list=33%, signal=35%	5634/55276/729020/132158/9563/2821/6888/8277/2539/5211/5226/51071/25796/6120/414328
hsa04612	Antigen processing and presentation	71	0.313385	1.52871	0.00952917	0.0461044	0.0325998	3026	tags=28%, list=16%, signal=24%	4800/7124/3119/3303/821/3117/6892/3458/3106/3105/3123/2923/100132285/3111/5721/1514/925/927/3309/811
