# Supplementary material for: Investigating the change in gene expression profile of blood mononuclear cells post-laparoscopic sleeve gastrectomy in Chinese obese patients
Source: Front Endocrinol (Lausanne). 2023 Mar 14;14:1049484. doi: 10.3389/fendo.2023.1049484 (PMC10043499; doi:10.3389/fendo.2023.1049484)
Supplement: Supplementary Table 10 — 22 DE-lncRNAs between obese patients before and after LSG treatment. [file Table_10.xlsx]

## Sheet: Sheet1
Symbol	logFC	AveExpr	t	P.Value	adj.P.Val	B
LOC107987261	0.643126	1.5607	4.44417	0.000344243	0.378033	-6.40111
LOC112268278	-0.672577	2.57256	-4.43125	0.000353985	0.378033	-6.42943
LOC105378620	1.09759	2.43982	3.91269	0.00109335	0.492059	-7.56808
ATP2B1-AS1	1.33685	3.04467	3.86438	0.00121506	0.492059	-7.674
AS-PTPRE	0.599259	1.6124	3.73931	0.00159707	0.591176	-7.94772
FKSG29	0.651791	1.27754	3.54196	0.0024581	0.726939	-8.37756
MIR222HG	0.654606	0.928464	3.41442	0.0032463	0.760211	-8.65342
LOC107986924	0.913461	0.648018	3.38656	0.00344932	0.760211	-8.71342
LOC101927723	0.762248	1.18028	3.18942	0.00529119	0.823442	-9.13496
THAP9-AS1	0.618567	3.32504	3.16937	0.00552559	0.835041	-9.17748
PACERR	0.551548	0.582749	3.08181	0.00667415	0.884455	-9.36233
LOC399900	0.84106	1.72679	3.06061	0.00698561	0.907352	-9.40687
LOC105370525	0.671047	2.10494	3.03877	0.00732128	0.911031	-9.45265
LOC107984529	0.907162	2.21255	2.74684	0.0136265	1	-10.054
SNHG25	-0.55386	0.711927	-2.67359	0.015891	1	-10.2013
LOC105377016	0.678145	0.938908	2.52291	0.0217293	1	-10.499
LOC107984658	0.667303	3.52027	2.46465	0.0244907	1	-10.612
FAS-AS1	0.625292	0.991437	2.4587	0.0247908	1	-10.6234
LOC107987437	0.874161	1.15824	2.32129	0.0327564	1	-10.8844
EIF1AX-AS1	0.557527	1.15979	2.25754	0.0372116	1	-11.0028
PTCSC1	0.562404	2.65461	2.19309	0.0422809	1	-11.1207
GABARAPL1-AS1	0.57841	2.87771	2.1333	0.0475449	1	-11.2284
