# Supplementary material for: Investigating the change in gene expression profile of blood mononuclear cells post-laparoscopic sleeve gastrectomy in Chinese obese patients
Source: Front Endocrinol (Lausanne). 2023 Mar 14;14:1049484. doi: 10.3389/fendo.2023.1049484 (PMC10043499; doi:10.3389/fendo.2023.1049484)
Supplement: Supplementary Table 11 — The ceRNA regulatory network of three biomarkers. [file Table_11.xlsx]

## Sheet: Sheet1
mirnaid	genesymbol	logFC	Type
hsa-miR-134-5p	YRDC	0.55493	mRNA
hsa-miR-145-5p	IRF1	0.911686	mRNA
hsa-miR-154-5p	IRF1	0.911686	mRNA
hsa-miR-330-5p	IRF1	0.911686	mRNA
hsa-miR-4726-5p	YRDC	0.55493	mRNA
hsa-miR-4726-5p	NFKBIA	1.81042	mRNA
hsa-miR-6509-5p	IRF1	0.911686	mRNA
hsa-miR-134-5p	ATP2B1-AS1	1.33685	lncRNA
hsa-miR-145-5p	ATP2B1-AS1	1.33685	lncRNA
hsa-miR-154-5p	ATP2B1-AS1	1.33685	lncRNA
hsa-miR-3118	ATP2B1-AS1	1.33685	lncRNA
hsa-miR-3140-3p	ATP2B1-AS1	1.33685	lncRNA
hsa-miR-330-5p	ATP2B1-AS1	1.33685	lncRNA
hsa-miR-4726-5p	ATP2B1-AS1	1.33685	lncRNA
hsa-miR-5094	ATP2B1-AS1	1.33685	lncRNA
hsa-miR-5195-3p	ATP2B1-AS1	1.33685	lncRNA
hsa-miR-6509-5p	ATP2B1-AS1	1.33685	lncRNA
